# Supplementary material for: 1-[(6-Chloro­pyridin-3-yl)meth­yl]-10-nitro-1,2,3,5,6,7,8,9-octa­hydro-5,9-methano­imidazo[1,2-a]azocin-5-ol
Source: Acta Crystallogr Sect E Struct Rep Online. 2013 Jun 8;69(Pt 7):o1015. doi: 10.1107/S1600536813014402 (PMC3772455; doi:10.1107/S1600536813014402)
Supplement: Supplementary file 1 [file e-69-o1015-sup1.cif]

##############################################################################
#                                                                            #
# This CIF contains the data in a paper accepted for publication in          #
# Acta Crystallographica Section E. It conforms to the requirements of       #
# Notes for Authors for Acta Crystallographica Section E, and has been       #
# peer reviewed under the auspices of the IUCr Commission on Journals.       #
#                                                                            #
# Full details of the Crystallographic Information File format               #
# are given in the paper "The Crystallographic Information File (CIF):       #
# a New Standard Archive File for Crystallography" by S. R. Hall, F. H.      #
# Allen and I. D. Brown [Acta Cryst. (1991), A47, 655-685].                  #
#                                                                            #
# The current version of the core CIF dictionary is obtainable from          #
# ftp://ftp.iucr.org/pub/cif_core.dic.                                       #
#                                                                            #
# Software is freely available for graphical display of the structure(s)     #
# in this CIF. For information consult the CIF software page                 #
# http://www.iucr.org/resources/cif/software.                                #
#                                                                            #
# This file may be used for bona fide research purposes within the           #
# scientific community so long as proper attribution is given to the journal # 
# article from which it was obtained.                                        #
#                                                                            #
##############################################################################
data_I
_audit_creation_method     SHELXL97
_chemical_name_systematic
;\
1-[(6-Chloropyridin-3-yl)methyl]-10-nitro-1,2,3,5,6,7,8,9-\
octahydro-5,9-methanoimidazo[1,2-<i>a</i>]azocin-5-ol
;
_chemical_name_common     ?
_chemical_formula_moiety     'C16 H19 Cl N4 O3'
_chemical_formula_sum     'C16 H19 Cl N4 O3'
_chemical_formula_iupac     'C16 H19 Cl N4 O3'
_chemical_formula_weight     350.80
_chemical_melting_point     ?
_symmetry_cell_setting     monoclinic
_symmetry_space_group_name_H-M     'P 21/c'
_symmetry_space_group_name_Hall     '-P 2ybc'
loop_
    _symmetry_equiv_pos_as_xyz
    'x, y, z'
    '-x, y+1/2, -z+1/2'
    '-x, -y, -z'
    'x, -y-1/2, z-1/2'
_cell_length_a     13.3975(14)
_cell_length_b     18.7124(18)
_cell_length_c     6.5721(8)
_cell_angle_alpha     90.00
_cell_angle_beta     97.897(10)
_cell_angle_gamma     90.00
_cell_volume     1632.0(3)
_cell_formula_units_Z     4
_cell_measurement_reflns_used     1166
_cell_measurement_theta_min     2.6
_cell_measurement_theta_max     25.2
_cell_measurement_temperature     296(2)
_exptl_crystal_description     prism
_exptl_crystal_colour     colourless
_exptl_crystal_size_max     0.38
_exptl_crystal_size_mid     0.24
_exptl_crystal_size_min     0.23
_exptl_crystal_density_diffrn     1.428
_exptl_crystal_density_meas     ?
_exptl_crystal_density_method     'not measured'
_exptl_crystal_F_000     736
_exptl_absorpt_coefficient_mu     0.257
_exptl_absorpt_correction_type     multi-scan
_exptl_absorpt_process_details     '(SADABS; Bruker, 2001)'
_exptl_absorpt_correction_T_min     0.93
_exptl_absorpt_correction_T_max     0.94
_exptl_special_details
;
;
_diffrn_ambient_temperature     296(2)
_diffrn_radiation_type     MoK\a
_diffrn_radiation_wavelength     0.71073
_diffrn_radiation_source     'fine-focus sealed tube'
_diffrn_radiation_monochromator     graphite
_diffrn_measurement_device_type     'Bruker APEXII'
_diffrn_measurement_method     '\f and \w'
_diffrn_detector_area_resol_mean     16.03
_diffrn_reflns_number     7705
_diffrn_reflns_av_R_equivalents     0.0559
_diffrn_reflns_av_sigmaI/netI     0.0689
_diffrn_reflns_theta_min     2.66
_diffrn_reflns_theta_max     25.20
_diffrn_reflns_theta_full     25.20
_diffrn_measured_fraction_theta_max     0.998
_diffrn_measured_fraction_theta_full     0.998
_diffrn_reflns_limit_h_min     -16
_diffrn_reflns_limit_h_max     16
_diffrn_reflns_limit_k_min     -21
_diffrn_reflns_limit_k_max     22
_diffrn_reflns_limit_l_min     -7
_diffrn_reflns_limit_l_max     6
_diffrn_standards_number     0
_diffrn_standards_interval_count     0
_diffrn_standards_interval_time     0
_diffrn_standards_decay_%     ?
_refine_special_details
;
Refinement of F^2^ against ALL reflections. The weighted R-factor wR and
goodness of fit S are based on F^2^, conventional R-factors R are based on F,
with F set to zero for negative F^2^. The threshold expression of F^2^ >
2sigma(F^2^) is used only for calculating R-factors(gt) etc. and is not
relevant to the choice of reflections for refinement. R-factors based on F^2^
are statistically about twice as large as those based on F, and R-factors based
on ALL data will be even larger.
;
_reflns_number_total     2921
_reflns_number_gt     1727
_reflns_threshold_expression     I>2\s(I)
_refine_ls_structure_factor_coef     Fsqd
_refine_ls_matrix_type     full
_refine_ls_R_factor_all     0.1241
_refine_ls_R_factor_gt     0.0710
_refine_ls_wR_factor_gt     0.1902
_refine_ls_wR_factor_ref     0.2171
_refine_ls_goodness_of_fit_ref     1.052
_refine_ls_restrained_S_all     1.052
_refine_ls_number_reflns     2921
_refine_ls_number_parameters     217
_refine_ls_number_restraints     0
_refine_ls_hydrogen_treatment     constr
_refine_ls_weighting_scheme     calc
_refine_ls_weighting_details
       'calc w = 1/[\s^2^(Fo^2^)+(0.1042P)^2^+0.1363P] where P=(Fo^2^+2Fc^2^)/3'
_atom_sites_solution_hydrogens     geom
_atom_sites_solution_primary     direct
_atom_sites_solution_secondary     difmap
_refine_ls_shift/su_max     0.001
_refine_ls_shift/su_mean     0.000
_refine_diff_density_max     0.325
_refine_diff_density_min     -0.338
_refine_ls_extinction_method     none
_refine_ls_extinction_coef     ?
loop_
    _atom_type_symbol
    _atom_type_description
    _atom_type_scat_dispersion_real
    _atom_type_scat_dispersion_imag
    _atom_type_scat_source
    'C' 'C' 0.0033 0.0016
                         'International Tables Vol C Tables 4.2.6.8 and 6.1.1.4'
    'H' 'H' 0.0000 0.0000
                         'International Tables Vol C Tables 4.2.6.8 and 6.1.1.4'
    'Cl' 'Cl' 0.1484 0.1585
                         'International Tables Vol C Tables 4.2.6.8 and 6.1.1.4'
    'N' 'N' 0.0061 0.0033
                         'International Tables Vol C Tables 4.2.6.8 and 6.1.1.4'
    'O' 'O' 0.0106 0.0060
                         'International Tables Vol C Tables 4.2.6.8 and 6.1.1.4'
_computing_data_collection     'APEX2 (Bruker, 2007)'
_computing_cell_refinement     'SAINT (Bruker, 2007)'
_computing_data_reduction     'SAINT (Bruker, 2007)'
_computing_structure_solution     'SHELXTL (Sheldrick, 2008)'
_computing_structure_refinement     'SHELXTL (Sheldrick, 2008)'
_computing_molecular_graphics     'SHELXTL (Sheldrick, 2008)'
_computing_publication_material     'SHELXTL (Sheldrick, 2008)'
loop_
    _atom_site_type_symbol
    _atom_site_label
    _atom_site_fract_x
    _atom_site_fract_y
    _atom_site_fract_z
    _atom_site_U_iso_or_equiv
    _atom_site_adp_type
    _atom_site_calc_flag
    _atom_site_refinement_flags
    _atom_site_occupancy
    _atom_site_symmetry_multiplicity
    _atom_site_disorder_assembly
    _atom_site_disorder_group
    Cl Cl1 -0.41200(9) 0.65584(9) 0.0781(3) 0.0997(6) Uani d . 1 1 . .
    N N1 0.1452(3) 0.65779(16) 0.7861(5) 0.0462(9) Uani d . 1 1 . .
    N N2 0.2189(2) 0.53441(15) 0.4048(5) 0.0366(8) Uani d . 1 1 . .
    N N3 0.0721(2) 0.59219(15) 0.3726(5) 0.0437(8) Uani d . 1 1 . .
    N N4 -0.2457(2) 0.63479(18) 0.3227(6) 0.0571(10) Uani d . 1 1 . .
    O O1 0.1870(2) 0.69232(16) 0.9378(5) 0.0673(9) Uani d . 1 1 . .
    O O2 0.0505(2) 0.65481(15) 0.7522(5) 0.0588(8) Uani d . 1 1 . .
    O O3 0.35157(19) 0.45270(13) 0.4224(4) 0.0510(8) Uani d . 1 1 . .
    H H3 0.3216 0.4252 0.4901 0.077 Uiso calc R 1 1 . .
    C C1 0.1637(3) 0.58526(18) 0.4877(6) 0.0373(9) Uani d . 1 1 . .
    C C2 0.1721(3) 0.5161(2) 0.1983(6) 0.0533(11) Uani d . 1 1 . .
    H H2A 0.1769 0.4653 0.1716 0.064 Uiso calc R 1 1 . .
    H H2B 0.2017 0.5427 0.0949 0.064 Uiso calc R 1 1 . .
    C C3 0.0639(3) 0.5387(2) 0.2069(7) 0.0563(12) Uani d . 1 1 . .
    H H3A 0.0341 0.5594 0.0774 0.068 Uiso calc R 1 1 . .
    H H3B 0.0233 0.4984 0.2386 0.068 Uiso calc R 1 1 . .
    C C4 0.2050(3) 0.62191(19) 0.6634(6) 0.0388(9) Uani d . 1 1 . .
    C C5 0.3162(3) 0.61790(18) 0.7288(6) 0.0443(10) Uani d . 1 1 . .
    H H5 0.3302 0.6297 0.8751 0.053 Uiso calc R 1 1 . .
    C C6 0.3494(3) 0.54049(19) 0.6983(6) 0.0455(10) Uani d . 1 1 . .
    H H6A 0.4208 0.5352 0.7467 0.055 Uiso calc R 1 1 . .
    H H6B 0.3123 0.5080 0.7752 0.055 Uiso calc R 1 1 . .
    C C7 0.3281(3) 0.52359(18) 0.4689(6) 0.0388(9) Uani d . 1 1 . .
    C C8 0.3893(3) 0.57185(19) 0.3484(7) 0.0477(10) Uani d . 1 1 . .
    H H8A 0.3741 0.5609 0.2032 0.057 Uiso calc R 1 1 . .
    H H8B 0.4605 0.5630 0.3904 0.057 Uiso calc R 1 1 . .
    C C9 0.3664(3) 0.65028(19) 0.3831(7) 0.0515(11) Uani d . 1 1 . .
    H H9A 0.4128 0.6797 0.3188 0.062 Uiso calc R 1 1 . .
    H H9B 0.2987 0.6609 0.3177 0.062 Uiso calc R 1 1 . .
    C C10 0.3751(3) 0.6691(2) 0.6090(7) 0.0564(12) Uani d . 1 1 . .
    H H10A 0.3502 0.7173 0.6229 0.068 Uiso calc R 1 1 . .
    H H10B 0.4455 0.6682 0.6680 0.068 Uiso calc R 1 1 . .
    C C11 0.0317(3) 0.66343(18) 0.3105(6) 0.0400(9) Uani d . 1 1 . .
    H H11A 0.0647 0.6811 0.1980 0.048 Uiso calc R 1 1 . .
    H H11B 0.0465 0.6963 0.4248 0.048 Uiso calc R 1 1 . .
    C C12 -0.0792(3) 0.66095(16) 0.2453(6) 0.0347(9) Uani d . 1 1 . .
    C C13 -0.1215(3) 0.68244(19) 0.0504(6) 0.0450(10) Uani d . 1 1 . .
    H H13 -0.0801 0.6977 -0.0435 0.054 Uiso calc R 1 1 . .
    C C14 -0.2246(3) 0.6813(2) -0.0049(7) 0.0539(11) Uani d . 1 1 . .
    H H14 -0.2539 0.6961 -0.1346 0.065 Uiso calc R 1 1 . .
    C C15 -0.2822(3) 0.6576(2) 0.1372(8) 0.0518(11) Uani d . 1 1 . .
    C C16 -0.1457(3) 0.6367(2) 0.3742(7) 0.0495(11) Uani d . 1 1 . .
    H H16 -0.1190 0.6208 0.5044 0.059 Uiso calc R 1 1 . .
loop_
    _atom_site_aniso_label
    _atom_site_aniso_U_11
    _atom_site_aniso_U_22
    _atom_site_aniso_U_33
    _atom_site_aniso_U_12
    _atom_site_aniso_U_13
    _atom_site_aniso_U_23
    Cl1 0.0386(7) 0.1346(13) 0.1228(14) 0.0014(7) 0.0000(7) 0.0343(10)
    N1 0.055(2) 0.042(2) 0.042(2) 0.0066(15) 0.0090(17) -0.0048(16)
    N2 0.0401(17) 0.0310(17) 0.0390(18) 0.0055(12) 0.0071(14) -0.0050(14)
    N3 0.0452(19) 0.0319(17) 0.052(2) 0.0061(13) -0.0022(15) -0.0140(16)
    N4 0.039(2) 0.056(2) 0.078(3) -0.0026(15) 0.0113(18) 0.014(2)
    O1 0.081(2) 0.070(2) 0.048(2) 0.0147(15) 0.0004(16) -0.0235(16)
    O2 0.0499(19) 0.071(2) 0.059(2) 0.0059(14) 0.0197(14) -0.0108(15)
    O3 0.0569(18) 0.0363(16) 0.064(2) 0.0123(12) 0.0222(14) 0.0068(13)
    C1 0.034(2) 0.032(2) 0.047(2) -0.0027(15) 0.0071(16) -0.0003(18)
    C2 0.067(3) 0.042(2) 0.049(3) 0.0120(19) 0.002(2) -0.012(2)
    C3 0.057(3) 0.046(2) 0.062(3) 0.0052(18) -0.007(2) -0.017(2)
    C4 0.042(2) 0.041(2) 0.033(2) 0.0023(16) 0.0033(16) -0.0090(17)
    C5 0.050(2) 0.041(2) 0.040(2) 0.0053(17) -0.0041(18) -0.0069(18)
    C6 0.044(2) 0.045(2) 0.046(3) 0.0069(17) 0.0016(18) 0.0036(19)
    C7 0.045(2) 0.026(2) 0.047(2) 0.0073(15) 0.0114(18) 0.0043(17)
    C8 0.044(2) 0.046(2) 0.055(3) 0.0071(17) 0.0116(19) 0.005(2)
    C9 0.050(2) 0.037(2) 0.069(3) 0.0002(17) 0.012(2) 0.014(2)
    C10 0.043(2) 0.043(2) 0.080(3) -0.0032(17) -0.003(2) -0.007(2)
    C11 0.043(2) 0.033(2) 0.046(2) -0.0023(15) 0.0127(17) -0.0021(17)
    C12 0.041(2) 0.0219(18) 0.041(2) -0.0019(14) 0.0067(17) 0.0027(16)
    C13 0.045(2) 0.040(2) 0.050(3) 0.0013(16) 0.0093(18) 0.0104(19)
    C14 0.050(3) 0.057(3) 0.053(3) 0.002(2) 0.001(2) 0.018(2)
    C15 0.043(2) 0.043(2) 0.069(3) 0.0056(17) 0.007(2) 0.013(2)
    C16 0.046(2) 0.047(2) 0.056(3) -0.0001(17) 0.005(2) 0.008(2)
_geom_special_details
;
All esds (except the esd in the dihedral angle between two l.s. planes) are
estimated using the full covariance matrix. The cell esds are taken into
account individually in the estimation of esds in distances, angles and torsion
angles; correlations between esds in cell parameters are only used when they
are defined by crystal symmetry. An approximate (isotropic) treatment of cell
esds is used for estimating esds involving l.s. planes.
;
loop_
    _geom_bond_atom_site_label_1
    _geom_bond_atom_site_label_2
    _geom_bond_site_symmetry_2
    _geom_bond_distance
    _geom_bond_publ_flag
    Cl1 C15 . 1.729(4) ?
    N1 O1 . 1.254(4) ?
    N1 O2 . 1.258(4) ?
    N1 C4 . 1.386(5) ?
    N2 C1 . 1.363(5) ?
    N2 C2 . 1.456(5) ?
    N2 C7 . 1.480(4) ?
    N3 C1 . 1.357(4) ?
    N3 C3 . 1.472(5) ?
    N3 C11 . 1.475(4) ?
    N4 C15 . 1.320(6) ?
    N4 C16 . 1.337(5) ?
    O3 C7 . 1.407(4) ?
    O3 H3 . 0.8200 ?
    C1 C4 . 1.391(5) ?
    C2 C3 . 1.518(5) ?
    C2 H2A . 0.9700 ?
    C2 H2B . 0.9700 ?
    C3 H3A . 0.9700 ?
    C3 H3B . 0.9700 ?
    C4 C5 . 1.495(5) ?
    C5 C10 . 1.527(6) ?
    C5 C6 . 1.537(5) ?
    C5 H5 . 0.9800 ?
    C6 C7 . 1.529(5) ?
    C6 H6A . 0.9700 ?
    C6 H6B . 0.9700 ?
    C7 C8 . 1.515(5) ?
    C8 C9 . 1.523(5) ?
    C8 H8A . 0.9700 ?
    C8 H8B . 0.9700 ?
    C9 C10 . 1.515(6) ?
    C9 H9A . 0.9700 ?
    C9 H9B . 0.9700 ?
    C10 H10A . 0.9700 ?
    C10 H10B . 0.9700 ?
    C11 C12 . 1.490(5) ?
    C11 H11A . 0.9700 ?
    C11 H11B . 0.9700 ?
    C12 C16 . 1.387(5) ?
    C12 C13 . 1.387(5) ?
    C13 C14 . 1.380(5) ?
    C13 H13 . 0.9300 ?
    C14 C15 . 1.364(6) ?
    C14 H14 . 0.9300 ?
    C16 H16 . 0.9300 ?
loop_
    _geom_angle_atom_site_label_1
    _geom_angle_atom_site_label_2
    _geom_angle_atom_site_label_3
    _geom_angle_site_symmetry_1
    _geom_angle_site_symmetry_3
    _geom_angle
    _geom_angle_publ_flag
    O1 N1 O2 . . 119.6(3) ?
    O1 N1 C4 . . 118.7(3) ?
    O2 N1 C4 . . 121.6(3) ?
    C1 N2 C2 . . 110.4(3) ?
    C1 N2 C7 . . 123.4(3) ?
    C2 N2 C7 . . 121.0(3) ?
    C1 N3 C3 . . 108.5(3) ?
    C1 N3 C11 . . 120.6(3) ?
    C3 N3 C11 . . 115.0(3) ?
    C15 N4 C16 . . 117.1(4) ?
    C7 O3 H3 . . 109.5 ?
    N3 C1 N2 . . 110.0(3) ?
    N3 C1 C4 . . 129.9(3) ?
    N2 C1 C4 . . 120.0(3) ?
    N2 C2 C3 . . 101.0(3) ?
    N2 C2 H2A . . 111.6 ?
    C3 C2 H2A . . 111.6 ?
    N2 C2 H2B . . 111.6 ?
    C3 C2 H2B . . 111.6 ?
    H2A C2 H2B . . 109.4 ?
    N3 C3 C2 . . 104.0(3) ?
    N3 C3 H3A . . 110.9 ?
    C2 C3 H3A . . 110.9 ?
    N3 C3 H3B . . 110.9 ?
    C2 C3 H3B . . 110.9 ?
    H3A C3 H3B . . 109.0 ?
    N1 C4 C1 . . 121.8(3) ?
    N1 C4 C5 . . 119.4(3) ?
    C1 C4 C5 . . 118.7(3) ?
    C4 C5 C10 . . 112.7(3) ?
    C4 C5 C6 . . 107.8(3) ?
    C10 C5 C6 . . 110.2(4) ?
    C4 C5 H5 . . 108.7 ?
    C10 C5 H5 . . 108.7 ?
    C6 C5 H5 . . 108.7 ?
    C7 C6 C5 . . 107.8(3) ?
    C7 C6 H6A . . 110.2 ?
    C5 C6 H6A . . 110.2 ?
    C7 C6 H6B . . 110.2 ?
    C5 C6 H6B . . 110.2 ?
    H6A C6 H6B . . 108.5 ?
    O3 C7 N2 . . 108.0(3) ?
    O3 C7 C8 . . 107.2(3) ?
    N2 C7 C8 . . 110.8(3) ?
    O3 C7 C6 . . 113.1(3) ?
    N2 C7 C6 . . 107.2(3) ?
    C8 C7 C6 . . 110.5(3) ?
    C7 C8 C9 . . 111.2(3) ?
    C7 C8 H8A . . 109.4 ?
    C9 C8 H8A . . 109.4 ?
    C7 C8 H8B . . 109.4 ?
    C9 C8 H8B . . 109.4 ?
    H8A C8 H8B . . 108.0 ?
    C10 C9 C8 . . 112.4(3) ?
    C10 C9 H9A . . 109.1 ?
    C8 C9 H9A . . 109.1 ?
    C10 C9 H9B . . 109.1 ?
    C8 C9 H9B . . 109.1 ?
    H9A C9 H9B . . 107.9 ?
    C9 C10 C5 . . 112.6(3) ?
    C9 C10 H10A . . 109.1 ?
    C5 C10 H10A . . 109.1 ?
    C9 C10 H10B . . 109.1 ?
    C5 C10 H10B . . 109.1 ?
    H10A C10 H10B . . 107.8 ?
    N3 C11 C12 . . 111.4(3) ?
    N3 C11 H11A . . 109.4 ?
    C12 C11 H11A . . 109.4 ?
    N3 C11 H11B . . 109.4 ?
    C12 C11 H11B . . 109.4 ?
    H11A C11 H11B . . 108.0 ?
    C16 C12 C13 . . 116.4(3) ?
    C16 C12 C11 . . 122.2(3) ?
    C13 C12 C11 . . 121.4(3) ?
    C14 C13 C12 . . 120.4(4) ?
    C14 C13 H13 . . 119.8 ?
    C12 C13 H13 . . 119.8 ?
    C15 C14 C13 . . 117.7(4) ?
    C15 C14 H14 . . 121.2 ?
    C13 C14 H14 . . 121.2 ?
    N4 C15 C14 . . 124.4(4) ?
    N4 C15 Cl1 . . 115.8(3) ?
    C14 C15 Cl1 . . 119.8(3) ?
    N4 C16 C12 . . 124.0(4) ?
    N4 C16 H16 . . 118.0 ?
    C12 C16 H16 . . 118.0 ?
loop_
    _geom_torsion_atom_site_label_1
    _geom_torsion_atom_site_label_2
    _geom_torsion_atom_site_label_3
    _geom_torsion_atom_site_label_4
    _geom_torsion_site_symmetry_1
    _geom_torsion_site_symmetry_2
    _geom_torsion_site_symmetry_3
    _geom_torsion_site_symmetry_4
    _geom_torsion
    _geom_torsion_publ_flag
    C3 N3 C1 N2 . . . . 3.5(4) ?
    C11 N3 C1 N2 . . . . -132.3(3) ?
    C3 N3 C1 C4 . . . . -177.8(4) ?
    C11 N3 C1 C4 . . . . 46.5(6) ?
    C2 N2 C1 N3 . . . . 13.0(4) ?
    C7 N2 C1 N3 . . . . 167.8(3) ?
    C2 N2 C1 C4 . . . . -165.9(3) ?
    C7 N2 C1 C4 . . . . -11.1(5) ?
    C1 N2 C2 C3 . . . . -22.7(4) ?
    C7 N2 C2 C3 . . . . -178.2(3) ?
    C1 N3 C3 C2 . . . . -17.4(4) ?
    C11 N3 C3 C2 . . . . 121.1(3) ?
    N2 C2 C3 N3 . . . . 23.3(4) ?
    O1 N1 C4 C1 . . . . -177.1(3) ?
    O2 N1 C4 C1 . . . . 5.0(5) ?
    O1 N1 C4 C5 . . . . 7.4(5) ?
    O2 N1 C4 C5 . . . . -170.6(3) ?
    N3 C1 C4 N1 . . . . 20.4(6) ?
    N2 C1 C4 N1 . . . . -160.9(3) ?
    N3 C1 C4 C5 . . . . -164.0(4) ?
    N2 C1 C4 C5 . . . . 14.7(5) ?
    N1 C4 C5 C10 . . . . -103.5(4) ?
    C1 C4 C5 C10 . . . . 80.8(4) ?
    N1 C4 C5 C6 . . . . 134.7(4) ?
    C1 C4 C5 C6 . . . . -41.0(5) ?
    C4 C5 C6 C7 . . . . 63.1(4) ?
    C10 C5 C6 C7 . . . . -60.2(4) ?
    C1 N2 C7 O3 . . . . 155.9(3) ?
    C2 N2 C7 O3 . . . . -51.9(4) ?
    C1 N2 C7 C8 . . . . -87.0(4) ?
    C2 N2 C7 C8 . . . . 65.2(4) ?
    C1 N2 C7 C6 . . . . 33.7(4) ?
    C2 N2 C7 C6 . . . . -174.1(3) ?
    C5 C6 C7 O3 . . . . -177.5(3) ?
    C5 C6 C7 N2 . . . . -58.5(4) ?
    C5 C6 C7 C8 . . . . 62.4(4) ?
    O3 C7 C8 C9 . . . . 178.1(3) ?
    N2 C7 C8 C9 . . . . 60.5(4) ?
    C6 C7 C8 C9 . . . . -58.3(4) ?
    C7 C8 C9 C10 . . . . 51.5(4) ?
    C8 C9 C10 C5 . . . . -50.4(5) ?
    C4 C5 C10 C9 . . . . -65.2(4) ?
    C6 C5 C10 C9 . . . . 55.2(4) ?
    C1 N3 C11 C12 . . . . -162.0(3) ?
    C3 N3 C11 C12 . . . . 64.9(4) ?
    N3 C11 C12 C16 . . . . 58.0(4) ?
    N3 C11 C12 C13 . . . . -121.5(4) ?
    C16 C12 C13 C14 . . . . 2.0(5) ?
    C11 C12 C13 C14 . . . . -178.5(3) ?
    C12 C13 C14 C15 . . . . -0.8(6) ?
    C16 N4 C15 C14 . . . . 1.5(6) ?
    C16 N4 C15 Cl1 . . . . -178.9(3) ?
    C13 C14 C15 N4 . . . . -1.1(7) ?
    C13 C14 C15 Cl1 . . . . 179.3(3) ?
    C15 N4 C16 C12 . . . . 0.0(6) ?
    C13 C12 C16 N4 . . . . -1.7(5) ?
    C11 C12 C16 N4 . . . . 178.8(3) ?
loop_
    _geom_hbond_atom_site_label_D
    _geom_hbond_atom_site_label_H
    _geom_hbond_atom_site_label_A
    _geom_hbond_site_symmetry_A
    _geom_hbond_distance_DH
    _geom_hbond_distance_HA
    _geom_hbond_distance_DA
    _geom_hbond_angle_DHA
    O3 H3 N4 3_566 0.82 2.04 2.855(4) 174
    C11 H11A O1 1_554 0.97 2.53 3.467(5) 161
    C13 H13 O2 1_554 0.93 2.48 3.265(5) 142
data_global
_journal_date_recd_electronic     2013-04-10
_journal_date_accepted     2013-05-24
_journal_name_full     'Acta Crystallographica, Section E'
_journal_year     2013
_journal_volume     69
_journal_issue      7
_journal_page_first     o1015
_journal_page_last     o1015
_journal_paper_category     QO
_journal_paper_doi     10.1107/S1600536813014402
_journal_coeditor_code     XU5695
_publ_contact_author_name     'Zhong-Zhen Tian'
_publ_contact_author_address
;
Shandong Provincial Key Laboratory of Fluorine Chemistry and Chemical Materials
School of Chemistry and Chemical Engineering
University of Jinan
People's Republic of China
;
_publ_contact_author_email     chm_tianzz@ujn.edu.cn
_publ_contact_author_fax     '86 531 82765969'
_publ_contact_author_phone     '86-531-89736385'
_publ_section_title
;\
1-[(6-Chloropyridin-3-yl)methyl]-10-nitro-1,2,3,5,6,7,8,9-octahydro-5,9-\
methanoimidazo[1,2-<i>a</i>]azocin-5-ol
;
loop_
    _publ_author_name
    _publ_author_address
    'Shu-Xia Cui'
;
Shandong Provincial Key Laboratory of Fluorine Chemistry and Chemical Materials
School of Chemistry and Chemical Engineering
University of Jinan
People's Republic of China
;
    'Guang-You Zhang'
;
Shandong Provincial Key Laboratory of Fluorine Chemistry and Chemical Materials
School of Chemistry and Chemical Engineering
University of Jinan
People's Republic of China
;
    'Zhong-Zhen Tian'
;
Shandong Provincial Key Laboratory of Fluorine Chemistry and Chemical Materials
School of Chemistry and Chemical Engineering
University of Jinan
People's Republic of China
;
