# Supplementary material for: 1-[(6-Chloro­pyridin-3-yl)meth­yl]-10-nitro-1,2,3,5,6,7,8,9-octa­hydro-5,9-methano­imidazo[1,2-a]azocin-5-ol
Source: Acta Crystallogr Sect E Struct Rep Online. 2013 Jun 8;69(Pt 7):o1015. doi: 10.1107/S1600536813014402 (PMC3772455; doi:10.1107/S1600536813014402)
Supplement: Supplementary file 2 [file e-69-o1015-Isup2.hkl]

#
# h,k,l, Fc-squared, Fo-squared, sigma(Fo-squared) and status flag
#
data_I
_shelx_title ' 120511_NS in P21/c'
_shelx_refln_list_code          4
_shelx_F_calc_maximum      180.75
_exptl_crystal_F_000       736.00
_reflns_d_resolution_high  0.8347
 
loop_
 _symmetry_equiv_pos_as_xyz
 'x, y, z'
 '-x, y+1/2, -z+1/2'
 '-x, -y, -z'
 'x, -y-1/2, z-1/2'
 
_cell_length_a    13.3975
_cell_length_b    18.7124
_cell_length_c     6.5721
_cell_angle_alpha  90.000
_cell_angle_beta   97.897
_cell_angle_gamma  90.000
 
_shelx_F_squared_multiplier     1.000
 
loop_
 _refln_index_h
 _refln_index_k
 _refln_index_l
 _refln_F_squared_calc
 _refln_F_squared_meas
 _refln_F_squared_sigma
 _refln_observed_status
   2   0   0     6756.65     6503.03     88.52 o
   3   0   0     1744.23     1765.91     57.81 o
   4   0   0    12015.26    11439.68    168.46 o
   5   0   0     5529.91     5405.79    132.67 o
   6   0   0      182.22      164.14     18.15 o
   7   0   0     1567.72     1575.58     40.06 o
   8   0   0      589.32      604.69     30.76 o
   9   0   0      506.50      485.92     25.11 o
  10   0   0      134.09      120.47     14.06 o
  11   0   0      758.71      726.30     88.27 o
  12   0   0      120.00      109.64     21.37 o
  13   0   0        0.07        0.00     12.31 o
  14   0   0       89.92       59.94     19.65 o
  15   0   0       22.26       36.34     16.43 o
   2   1   0      613.60      606.88     19.62 o
   3   1   0      637.04      530.12     19.41 o
   4   1   0     1001.22      887.96     24.11 o
   5   1   0     1387.45     1220.44     33.54 o
   6   1   0     4077.85     3937.55     73.22 o
   7   1   0     5452.25     5715.90     78.04 o
   8   1   0       49.90       36.18      5.83 o
   9   1   0      247.93      211.11     11.73 o
  10   1   0      532.01      471.98     18.35 o
  11   1   0       77.75       57.39     11.30 o
  12   1   0       11.77        1.65      6.54 o
  13   1   0      166.49      194.90     20.87 o
  14   1   0      121.79      144.01     19.28 o
  15   1   0      172.78      208.49     24.15 o
   1   2   0      640.13      666.71     33.43 o
   2   2   0     1061.99      939.40     17.50 o
   3   2   0     1489.28     1327.88     27.59 o
   4   2   0      231.35      184.68     11.67 o
   5   2   0       54.02       37.77      6.34 o
   6   2   0     1861.41     1891.50     45.90 o
   7   2   0     1318.66     1281.81     34.93 o
   8   2   0      144.63      163.27     12.24 o
   9   2   0      125.16      128.34     11.50 o
  10   2   0      160.33      144.55     13.08 o
  11   2   0       54.39       39.75      8.19 o
  12   2   0       46.54       41.39      9.05 o
  13   2   0       31.48       40.09     11.44 o
  14   2   0        1.35        9.00     16.54 o
  15   2   0        1.28       20.44      9.72 o
   1   3   0     5407.91     7486.20    217.91 o
   2   3   0      867.56      857.13     27.41 o
   3   3   0      982.11      910.45     21.09 o
   4   3   0      387.87      316.58     16.11 o
   5   3   0       33.64       42.94      6.86 o
   6   3   0      710.21      776.02     29.50 o
   7   3   0      279.14      292.29     19.49 o
   8   3   0       84.95       77.99     11.10 o
   9   3   0      129.37      146.49     15.60 o
  10   3   0       36.85       35.52     10.17 o
  11   3   0        5.13       18.34      7.08 o
  12   3   0      141.02      147.20     18.28 o
  13   3   0       18.52       11.51      6.91 o
  14   3   0       18.62       23.70     13.57 o
  15   3   0        3.95        3.03      9.54 o
   0   4   0    26123.68    41796.61    452.34 o
   1   4   0      387.83      634.63     32.53 o
   2   4   0      144.07      142.26      6.49 o
   3   4   0        0.29        0.00      2.88 o
   4   4   0      500.46      406.80     16.34 o
   5   4   0       84.66       66.50      8.43 o
   6   4   0     2054.41     2070.43     49.56 o
   7   4   0      670.30      598.06     28.41 o
   8   4   0        8.00        9.27      7.82 o
   9   4   0      588.31      594.46     34.25 o
  10   4   0        3.71       15.70      7.27 o
  11   4   0      327.22      342.57     25.90 o
  12   4   0       14.66       28.80     10.37 o
  13   4   0       11.60       24.64      8.97 o
  14   4   0        8.95        0.00      8.84 o
  15   4   0        2.31       25.49     15.26 o
   1   5   0     5206.38     7020.19    196.39 o
   2   5   0       10.89       12.98      1.74 o
   3   5   0       14.95       12.12      2.79 o
   4   5   0     1953.10     1914.63     59.29 o
   5   5   0     1929.34     1827.29     38.30 o
   6   5   0      344.99      382.90     26.98 o
   7   5   0     2269.22     2309.27     70.17 o
   8   5   0       89.94       66.89     11.48 o
   9   5   0     1177.69     1147.38     47.97 o
  10   5   0       95.56       81.86     13.68 o
  11   5   0      195.88      214.66     20.55 o
  12   5   0      233.97      224.15     22.36 o
  13   5   0      216.19      230.51     23.43 o
  14   5   0       70.26       82.79     15.38 o
  15   5   0      167.35      235.64     25.89 o
   0   6   0    32668.92    52228.55    301.95 o
   1   6   0      413.04      558.82     14.46 o
   2   6   0       37.98       38.92      2.96 o
   3   6   0       19.08       30.80      4.19 o
   4   6   0      267.38      247.51     11.66 o
   5   6   0      846.03      874.85     31.57 o
   6   6   0      407.33      410.03     28.12 o
   7   6   0      226.22      222.29     29.58 o
   8   6   0        1.78        0.28      5.73 o
   9   6   0       47.73       39.08      9.50 o
  10   6   0        0.04        0.00      7.78 o
  11   6   0      332.69      342.71     29.53 o
  12   6   0        3.78       18.24      8.89 o
  13   6   0      108.95      147.70     18.72 o
  14   6   0       14.36       13.93      8.66 o
  15   6   0        0.01        4.09      7.74 o
   1   7   0      124.68      151.38      7.39 o
   2   7   0      165.55      183.67      8.34 o
   3   7   0       14.96       17.08      2.88 o
   4   7   0       23.19       20.40      4.12 o
   5   7   0       29.18       45.87      8.00 o
   6   7   0      940.23      864.61     34.15 o
   7   7   0      727.49      692.86     39.68 o
   8   7   0        6.92        3.02      8.54 o
   9   7   0      556.28      577.70     34.61 o
  10   7   0        8.92        3.32      7.42 o
  11   7   0        1.74       10.20      8.80 o
  12   7   0        2.71       22.45     13.96 o
  13   7   0       18.79       20.14      9.35 o
  14   7   0       17.12        0.62     10.50 o
  15   7   0       48.50       71.52     15.02 o
   0   8   0     1960.99     3338.14     53.40 o
   1   8   0        1.62        2.46      1.76 o
   2   8   0      377.03      473.30     19.44 o
   3   8   0       36.03       46.93      4.52 o
   4   8   0      677.56      767.35     20.60 o
   5   8   0      297.75      319.40     19.80 o
   6   8   0       37.68       31.30      8.38 o
   7   8   0      373.10      373.06     29.14 o
   8   8   0       63.62       64.93     13.44 o
   9   8   0       29.69       18.85      7.88 o
  10   8   0        0.26       10.48      7.30 o
  11   8   0       65.60       42.22     10.61 o
  12   8   0       34.94       19.57     11.16 o
  13   8   0        5.48        7.83      7.22 o
  14   8   0        4.71       33.19     10.34 o
   1   9   0       13.66       16.65      2.31 o
   2   9   0        1.30        0.99      1.41 o
   3   9   0      318.76      323.16     14.26 o
   4   9   0      691.29      691.43     21.01 o
   5   9   0       30.29       32.00      5.29 o
   6   9   0       76.27       88.41     12.77 o
   7   9   0      334.51      313.75     27.20 o
   8   9   0      844.51      828.67     39.13 o
   9   9   0       53.52       39.21     10.50 o
  10   9   0      380.34      380.79     30.20 o
  11   9   0       85.76       73.22     14.20 o
  12   9   0        2.23        9.18      8.92 o
  13   9   0      105.00       78.81     13.99 o
  14   9   0       10.59       13.29      7.79 o
   0  10   0     5828.94     9598.98    122.59 o
   1  10   0      555.66      815.61     29.11 o
   2  10   0      174.43      220.91     13.19 o
   3  10   0     1917.07     2155.95     75.43 o
   4  10   0      502.17      492.30     16.81 o
   5  10   0      166.38      152.31     11.23 o
   6  10   0      231.21      263.56     16.22 o
   7  10   0       27.24       23.21      9.01 o
   8  10   0      219.37      233.00     21.31 o
   9  10   0       47.95       64.80     13.14 o
  10  10   0      195.37      203.10     22.01 o
  11  10   0       59.93       58.60     15.27 o
  12  10   0        2.00        6.57      7.68 o
  13  10   0       40.69       36.64     15.71 o
  14  10   0       78.55      106.41     17.36 o
   1  11   0     1119.11     1569.20     59.96 o
   2  11   0       86.36       83.63      8.45 o
   3  11   0      560.75      600.02     22.48 o
   4  11   0       20.88       15.57      4.97 o
   5  11   0       41.34       47.65      6.71 o
   6  11   0       70.98       74.11      8.81 o
   7  11   0       64.11       78.69      9.76 o
   8  11   0      234.04      211.09     20.26 o
   9  11   0     1452.00     1572.50     57.84 o
  10  11   0       87.01       82.08     14.03 o
  11  11   0       35.15       34.62     10.61 o
  12  11   0        0.19        0.00      8.63 o
  13  11   0       49.48       55.42     14.24 o
   0  12   0      235.67      280.99     37.17 o
   1  12   0      296.87      396.56     15.88 o
   2  12   0     1348.26     1625.95     60.48 o
   3  12   0        7.18        6.08      4.84 o
   4  12   0      236.56      240.79     14.27 o
   5  12   0        0.45        0.00      3.90 o
   6  12   0      269.71      265.62     14.85 o
   7  12   0      528.77      545.29     20.74 o
   8  12   0        0.00        0.00      6.09 o
   9  12   0      819.93      795.66     34.39 o
  10  12   0       14.49       16.27     10.27 o
  11  12   0        0.59        0.00     14.14 o
  12  12   0        5.54        8.31     12.26 o
  13  12   0       30.77       34.91     14.74 o
   1  13   0      574.95      775.06     22.33 o
   2  13   0       46.91       56.16      8.37 o
   3  13   0       21.94       14.33      4.49 o
   4  13   0       23.11       20.47      4.52 o
   5  13   0      106.74      115.00     11.48 o
   6  13   0       17.86       14.31      3.84 o
   7  13   0      204.86      186.69     12.25 o
   8  13   0       39.99       37.95      5.76 o
   9  13   0       72.69       63.18      8.08 o
  10  13   0        8.24       14.05      5.81 o
  11  13   0      168.05      167.70     29.30 o
  12  13   0        9.73       17.11     14.29 o
   0  14   0      288.49      375.33     22.82 o
   1  14   0       35.74       35.98      6.37 o
   2  14   0       85.65       83.10      9.33 o
   3  14   0       16.39       11.20      7.49 o
   4  14   0        3.59        8.28      7.13 o
   5  14   0       10.05        6.83      3.89 o
   6  14   0       11.70        8.87      5.36 o
   7  14   0      428.51      407.66     21.00 o
   8  14   0       39.27        7.98      8.73 o
   9  14   0      257.42      197.79     27.67 o
  10  14   0        3.37       22.75     11.81 o
  11  14   0        0.00        0.00      7.68 o
  12  14   0       11.25       21.98     13.54 o
   1  15   0      142.41      149.32      9.01 o
   2  15   0      100.07       96.64      8.92 o
   3  15   0      135.71      131.16     10.91 o
   4  15   0       14.23       10.33      5.34 o
   5  15   0      257.29      257.08     17.19 o
   6  15   0       25.85       13.01      8.69 o
   7  15   0       22.73        9.34      6.16 o
   8  15   0        0.28        4.68      7.89 o
   9  15   0      230.79      198.52     28.88 o
  10  15   0        0.00        5.91     16.41 o
  11  15   0       21.64       11.12      9.61 o
   0  16   0      828.63     1090.31     71.38 o
   1  16   0       87.28      112.36     12.46 o
   2  16   0      178.49      202.60     12.99 o
   3  16   0      197.27      189.18     13.12 o
   4  16   0       52.38       39.43      9.07 o
   5  16   0        9.80       12.38      8.71 o
   6  16   0       47.63       34.21     10.27 o
   7  16   0       42.66       35.90      9.00 o
   8  16   0       66.91       59.45     12.37 o
   9  16   0      129.04      115.51     22.42 o
  10  16   0       50.40       53.39     16.56 o
  11  16   0        0.61        0.00     14.72 o
   1  17   0        1.38        8.73      5.99 o
   2  17   0      170.04      157.18     18.97 o
   3  17   0        7.06        1.11      5.60 o
   4  17   0       26.46       14.87     10.00 o
   5  17   0       52.38       48.92     15.46 o
   6  17   0        4.39        9.18      7.76 o
   7  17   0       12.31       24.97      9.10 o
   8  17   0        0.08       11.57      6.93 o
   9  17   0      249.88      260.69     33.08 o
  10  17   0       62.85       53.43     16.08 o
   0  18   0       17.81        7.15     10.65 o
   1  18   0       11.49       21.21      9.46 o
   2  18   0      114.12       92.92     15.58 o
   3  18   0      194.13      224.93     33.19 o
   4  18   0        0.67        0.00     21.49 o
   5  18   0       21.05        6.28     26.49 o
   6  18   0        8.58       16.54     25.48 o
   7  18   0        0.75        9.98      9.25 o
   8  18   0        3.97        0.48     13.26 o
   9  18   0        2.15       13.73     12.03 o
   1  19   0        1.40        3.63      9.03 o
   2  19   0      148.14      167.04     28.12 o
   3  19   0       15.98       25.85     14.78 o
   4  19   0       13.73        0.00     11.36 o
   5  19   0       62.85       94.26     22.76 o
   6  19   0        8.33        4.47     18.83 o
   7  19   0        5.94        0.84     13.06 o
   0  20   0        4.42        3.47     12.11 o
   1  20   0        2.67       10.86     34.84 o
   2  20   0       62.96       50.99     18.99 o
   3  20   0       26.57       11.46     20.08 o
   4  20   0       11.45        8.31      9.77 o
   5  20   0       23.11       27.31     30.89 o
   6  20   0        9.71       12.59     38.94 o
   1  21   0        1.19        5.19      9.00 o
   2  21   0        5.56        2.94     10.42 o
   3  21   0        0.03       12.39     14.00 o
   4  21   0        9.68        8.59     42.09 o
   5  21   0       30.70       16.57     38.85 o
   0  22   0       12.96        0.00     13.17 o
   1  22   0        3.49       26.88     17.98 o
   2  22   0        1.16       16.08     11.93 o
   3  22   0       42.03       59.06     29.51 o
 -16   1   1        0.07        0.00     10.34 o
 -15   1   1        0.00        2.20      9.87 o
 -14   1   1       20.93       17.68      9.84 o
 -13   1   1      100.43      106.58     19.13 o
 -12   1   1       19.99       11.22     15.60 o
 -11   1   1        7.79       18.12     12.76 o
 -10   1   1       47.30       60.05     17.63 o
  -9   1   1       92.22       96.72     18.19 o
  -8   1   1      277.32      219.96     34.10 o
  -7   1   1     2438.50     2343.25    103.09 o
  -6   1   1       25.87       18.52      5.33 o
  -5   1   1      101.31       84.88     17.73 o
  -4   1   1      724.78      695.94     23.86 o
  -3   1   1      493.12      454.96     36.39 o
  -2   1   1     3109.27     2811.00     35.05 o
  -1   1   1      248.51      251.77     11.86 o
   0   1   1     6773.67     6606.28     90.45 o
   1   1   1     1477.67     1332.14     16.27 o
   2   1   1      297.78      236.52      8.82 o
   3   1   1     3176.49     2943.75     35.53 o
   4   1   1      472.78      469.93     14.84 o
   5   1   1        0.44        0.32      2.76 o
   6   1   1     3930.26     3967.88     63.32 o
   7   1   1     1036.62     1022.30     34.81 o
   8   1   1        1.52        9.32      5.12 o
   9   1   1       86.43       86.53     10.77 o
  10   1   1      970.52     1087.32     43.46 o
  11   1   1       99.17       83.35     16.09 o
  12   1   1        6.77       11.99     10.85 o
  13   1   1       70.41       46.75     19.40 o
  14   1   1       46.07       59.07     17.87 o
  15   1   1       28.89       36.13     10.20 o
 -15   2   1       70.98       80.56     14.80 o
 -14   2   1       12.44        6.77      8.81 o
 -13   2   1       57.99       71.82     13.91 o
 -12   2   1       44.17       43.80     12.19 o
 -11   2   1       77.75       72.89     13.98 o
 -10   2   1      209.97      160.09     23.30 o
  -9   2   1     1301.43     1215.59     84.88 o
  -8   2   1      966.95     1039.20     73.38 o
  -7   2   1      289.61      262.45     35.96 o
  -6   2   1     1629.97     1671.45     45.75 o
  -5   2   1      900.39      806.36     29.35 o
  -4   2   1      216.61      242.15     12.22 o
  -3   2   1     4469.55     4348.12     73.03 o
  -2   2   1      511.82      503.40     16.52 o
  -1   2   1     8274.12     7189.89     44.26 o
   0   2   1     3453.49     2863.96     64.12 o
   1   2   1     4558.29     4135.20     30.96 o
   2   2   1     6611.35     6013.86     58.16 o
   3   2   1     2625.69     2588.23     40.80 o
   4   2   1      530.60      459.02     15.72 o
   5   2   1      348.20      374.32     14.94 o
   6   2   1     6628.48     7027.12     94.44 o
   7   2   1     1252.27     1077.76     36.40 o
   8   2   1       24.58       14.26      5.34 o
   9   2   1       53.66       20.56     12.85 o
  10   2   1        1.73        9.71      6.08 o
  11   2   1       45.43       43.65      9.19 o
  12   2   1      397.72      366.60     28.43 o
  13   2   1        0.08        6.95      8.11 o
  14   2   1       38.11       61.92     12.91 o
  15   2   1       59.67       76.92     15.42 o
 -15   3   1       28.59       40.40     11.92 o
 -14   3   1       87.57       98.04     17.11 o
 -13   3   1      102.54      145.62     19.09 o
 -12   3   1      875.48      909.62     49.70 o
 -11   3   1       90.60       87.07     16.02 o
 -10   3   1      460.29      454.69     52.94 o
  -9   3   1      917.01      835.54     69.13 o
  -8   3   1     1009.00     1002.55     70.53 o
  -7   3   1      124.72      128.67     20.07 o
  -6   3   1      777.31      746.70     30.51 o
  -5   3   1       82.09       72.82      8.67 o
  -4   3   1       51.01       49.48      6.91 o
  -3   3   1     1506.75     1504.31     24.16 o
  -2   3   1     9808.63     9601.70    125.91 o
  -1   3   1    31350.03    30716.10    290.35 o
   0   3   1     8701.26     8743.18     77.98 o
   1   3   1    10052.83     9742.71    157.43 o
   2   3   1      478.82      422.25     12.01 o
   3   3   1      291.03      267.65     13.98 o
   4   3   1     1087.12     1084.83     22.82 o
   5   3   1      817.79      746.16     21.73 o
   6   3   1      151.51      129.20      9.84 o
   7   3   1       69.91       54.15      8.58 o
   8   3   1        6.96        8.06      6.82 o
   9   3   1        0.80        0.58      5.60 o
  10   3   1      248.54      217.80     19.73 o
  11   3   1      794.38      874.76     41.15 o
  12   3   1       16.46        3.49      6.49 o
  13   3   1      157.10      157.98     23.76 o
  14   3   1        4.91       12.34      8.13 o
  15   3   1       81.26      140.65     20.04 o
 -15   4   1        6.72       16.25      8.46 o
 -14   4   1       29.40       36.09     11.29 o
 -13   4   1      259.44      264.64     25.64 o
 -12   4   1      202.31      204.19     24.30 o
 -11   4   1      106.15       79.75     23.00 o
 -10   4   1      319.25      343.93     58.45 o
  -9   4   1      530.38      475.12     52.19 o
  -8   4   1      196.12      177.57     30.79 o
  -7   4   1      241.71      236.10     18.33 o
  -6   4   1        7.75        1.73      4.14 o
  -5   4   1       14.54       16.13      4.42 o
  -4   4   1      404.58      368.82     19.42 o
  -3   4   1     6958.20     7027.45     64.54 o
  -2   4   1     4789.61     5111.41     46.14 o
  -1   4   1      467.66      523.63     32.28 o
   0   4   1       33.90       26.25      4.30 o
   1   4   1     3191.36     3196.83     29.70 o
   2   4   1     3490.32     3347.58     30.32 o
   3   4   1        5.87       12.19      3.48 o
   4   4   1      491.44      556.16     18.86 o
   5   4   1      479.26      508.68     21.01 o
   6   4   1       11.95        8.47      4.25 o
   7   4   1     2061.91     2116.64     42.88 o
   8   4   1        2.26        0.00      5.84 o
   9   4   1       83.86       58.25     13.53 o
  10   4   1       79.07       63.35     11.00 o
  11   4   1       21.08       19.50      7.54 o
  12   4   1       14.89       13.82      6.02 o
  13   4   1       88.54       91.87     15.07 o
  14   4   1       78.36       57.83     11.08 o
  15   4   1       37.98       46.28     12.46 o
 -15   5   1        2.18        7.99      9.31 o
 -14   5   1        8.32       13.47      7.04 o
 -13   5   1       21.28       40.57     10.59 o
 -12   5   1       16.73       34.78     18.90 o
 -11   5   1        3.77       24.15     10.35 o
 -10   5   1      262.73      309.49     31.96 o
  -9   5   1       42.52       26.68     16.38 o
  -8   5   1       74.61       67.39     17.46 o
  -7   5   1      539.97      594.45     30.33 o
  -6   5   1       39.70       50.84      8.71 o
  -5   5   1      280.83      302.20     15.72 o
  -4   5   1      313.29      339.68     13.22 o
  -3   5   1    11848.57    11598.13    183.28 o
  -2   5   1      123.16      106.49      7.41 o
  -1   5   1     3775.67     3950.59     88.98 o
   0   5   1     6299.84     6806.33     77.60 o
   1   5   1     1037.81      981.49     16.88 o
   2   5   1     1303.89     1371.23     20.22 o
   3   5   1      265.59      268.48     13.54 o
   4   5   1       21.69       17.58      4.13 o
   5   5   1       78.35       90.57     10.15 o
   6   5   1       52.54       54.91      7.85 o
   7   5   1      164.61      173.07     14.38 o
   8   5   1       32.44       10.01      5.82 o
   9   5   1      161.83      150.36     15.31 o
  10   5   1       58.97       47.31     14.42 o
  11   5   1        4.37        0.00      9.69 o
  12   5   1       19.60       19.01      9.54 o
  13   5   1        0.19        0.00      7.25 o
  14   5   1        1.20        2.62      7.12 o
  15   5   1       12.38       12.97      9.77 o
 -15   6   1        0.03       11.86     19.11 o
 -14   6   1        3.37       21.01      8.29 o
 -13   6   1       12.40        8.63      7.30 o
 -12   6   1      446.31      448.43     42.49 o
 -11   6   1      127.72      133.24     22.49 o
 -10   6   1      780.12      818.13     50.82 o
  -9   6   1      204.65      183.46     23.38 o
  -8   6   1     1054.11     1017.52     49.53 o
  -7   6   1      226.38      241.80     18.71 o
  -6   6   1      243.87      249.95     17.07 o
  -5   6   1       55.17       77.36      8.77 o
  -4   6   1      446.43      453.32     16.12 o
  -3   6   1     1211.14     1231.89     39.71 o
  -2   6   1     1072.05     1113.57     22.64 o
  -1   6   1     1167.56     1368.82     27.53 o
   0   6   1       11.49       16.47      2.07 o
   1   6   1      794.43      796.27     14.99 o
   2   6   1      175.13      146.43      7.11 o
   3   6   1       66.67       69.75      5.29 o
   4   6   1       49.77       51.88      5.17 o
   5   6   1       20.68       21.10      4.16 o
   6   6   1      321.43      322.92     18.56 o
   7   6   1       32.70       38.45      7.96 o
   8   6   1      118.36      128.43     13.82 o
   9   6   1      256.59      251.13     20.15 o
  10   6   1        0.91        0.00      7.01 o
  11   6   1      123.21      129.88     16.16 o
  12   6   1        0.47        4.43      6.26 o
  13   6   1       30.96       25.38      9.07 o
  14   6   1       58.82       79.20     15.15 o
 -15   7   1        0.17       14.60     10.76 o
 -14   7   1       35.92       44.22     11.30 o
 -13   7   1        0.87        0.00      8.25 o
 -12   7   1      828.71      862.73     58.18 o
 -11   7   1       14.55       12.86     14.86 o
 -10   7   1       39.27       39.36     13.17 o
  -9   7   1       95.32       87.27     15.90 o
  -8   7   1      413.86      401.17     26.45 o
  -7   7   1     1053.84     1062.39     38.19 o
  -6   7   1      248.00      243.48     14.34 o
  -5   7   1      214.61      265.76     15.75 o
  -4   7   1     1197.40     1214.85     38.81 o
  -3   7   1      382.22      382.36     19.16 o
  -2   7   1      223.58      242.74     12.16 o
  -1   7   1     6878.07     8101.56    191.82 o
   0   7   1      249.74      250.21     12.29 o
   1   7   1     1037.89     1186.90     36.64 o
   2   7   1      767.86      834.99     20.18 o
   3   7   1     1250.89     1210.58     21.84 o
   4   7   1       34.70       35.11      4.16 o
   5   7   1      698.14      702.78     21.74 o
   6   7   1      257.04      248.41     13.09 o
   7   7   1       10.61        7.57      5.32 o
   8   7   1        0.05        0.50      5.46 o
   9   7   1      336.07      360.00     28.76 o
  10   7   1       37.54       39.25      9.25 o
  11   7   1      143.66      136.13     16.52 o
  12   7   1        4.12        3.80      6.83 o
  13   7   1       12.39        0.00      9.05 o
  14   7   1        2.52        0.00      7.80 o
 -14   8   1       66.60       73.94     16.16 o
 -13   8   1        0.10        7.96      7.46 o
 -12   8   1       31.84       35.85     14.77 o
 -11   8   1      132.27      104.61     18.52 o
 -10   8   1     1191.99     1251.49     62.06 o
  -9   8   1      104.01       89.40     15.21 o
  -8   8   1       38.04       35.41      8.67 o
  -7   8   1       40.47       34.18      6.32 o
  -6   8   1       47.80       48.73      6.75 o
  -5   8   1      414.46      395.55     16.02 o
  -4   8   1      136.86      136.50      5.99 o
  -3   8   1       29.52       27.90      4.09 o
  -2   8   1     4873.14     5308.39     60.98 o
  -1   8   1      648.42      776.33     39.19 o
   0   8   1      796.70      935.54     47.24 o
   1   8   1      483.18      505.23     13.50 o
   2   8   1     1071.38     1182.24     29.69 o
   3   8   1        9.76        5.57      2.36 o
   4   8   1     1116.29     1096.52     22.63 o
   5   8   1       20.64       20.33      5.64 o
   6   8   1      636.47      618.68     21.74 o
   7   8   1      384.57      389.95     17.41 o
   8   8   1      104.60      114.29     13.44 o
   9   8   1      134.69      136.91     18.23 o
  10   8   1       21.01       15.91      7.65 o
  11   8   1      187.30      179.87     20.01 o
  12   8   1       12.74        6.87      7.93 o
  13   8   1        6.45        9.61      7.45 o
  14   8   1       44.77       64.63     13.96 o
 -14   9   1       17.81       15.13      9.74 o
 -13   9   1        0.27        0.00      7.60 o
 -12   9   1       83.33       96.21     19.42 o
 -11   9   1        1.34        1.34      6.83 o
 -10   9   1      539.95      538.98     40.64 o
  -9   9   1       16.30       15.08      8.91 o
  -8   9   1      638.10      657.73     27.97 o
  -7   9   1      926.32      935.82     30.35 o
  -6   9   1       70.28       69.17      7.59 o
  -5   9   1       33.05       27.13      5.61 o
  -4   9   1       86.37       74.47      9.33 o
  -3   9   1     3285.73     3565.82     75.48 o
  -2   9   1      607.24      637.66     29.20 o
  -1   9   1      180.28      240.07     15.67 o
   0   9   1      222.32      221.49     12.48 o
   1   9   1      417.13      412.31     18.02 o
   2   9   1      326.37      340.88     13.51 o
   3   9   1       13.49       21.66      3.78 o
   4   9   1       18.86       16.11      3.34 o
   5   9   1        4.90        3.85      3.72 o
   6   9   1      952.98      962.92     28.44 o
   7   9   1       79.03       94.89      9.53 o
   8   9   1        0.41        6.18      6.79 o
   9   9   1       22.37       30.18      8.40 o
  10   9   1        0.04       10.24      8.02 o
  11   9   1      483.09      551.85     34.40 o
  12   9   1       33.42       50.86     12.07 o
  13   9   1        7.58       13.33     11.32 o
  14   9   1        1.26       22.57      8.17 o
 -14  10   1       10.94       13.23      8.84 o
 -13  10   1       24.24       27.61     10.34 o
 -12  10   1       19.13       21.75     21.00 o
 -11  10   1        0.00        9.83      9.69 o
 -10  10   1       40.48       41.36     11.69 o
  -9  10   1      186.19      166.37     21.22 o
  -8  10   1       83.69       87.35     10.12 o
  -7  10   1      398.27      406.09     19.71 o
  -6  10   1       23.74       26.18      4.98 o
  -5  10   1        6.00        4.71      1.94 o
  -4  10   1      167.00      160.32     10.91 o
  -3  10   1     2893.71     3303.47     93.47 o
  -2  10   1      442.73      475.99     28.74 o
  -1  10   1       11.18       12.73      3.40 o
   0  10   1      166.95      240.00     20.41 o
   1  10   1      819.29      967.37     52.71 o
   2  10   1       26.15       30.76      4.62 o
   3  10   1        0.89        5.36      2.38 o
   4  10   1        0.32        3.27      3.66 o
   5  10   1       29.63       23.03      4.27 o
   6  10   1       12.92        7.80      3.45 o
   7  10   1      257.90      249.87     17.01 o
   8  10   1      515.46      564.93     23.14 o
   9  10   1       37.94       18.71      6.83 o
  10  10   1      398.47      412.80     32.67 o
  11  10   1        0.01       13.01      8.72 o
  12  10   1        5.45       16.15      7.08 o
  13  10   1       12.76       13.24     12.14 o
 -13  11   1        0.42        0.00      7.02 o
 -12  11   1       89.00       95.00     19.80 o
 -11  11   1       65.25       50.20     13.34 o
 -10  11   1        1.59        0.00     12.91 o
  -9  11   1      511.03      471.85     36.35 o
  -8  11   1      428.17      412.05     27.75 o
  -7  11   1       83.98       86.93      9.10 o
  -6  11   1       44.42       46.68      4.84 o
  -5  11   1      143.51      124.43      6.87 o
  -4  11   1        2.72        3.17      3.55 o
  -3  11   1       93.85      107.75     14.99 o
  -2  11   1      466.77      541.65     49.10 o
  -1  11   1       94.81       93.48      9.24 o
   0  11   1      731.13      862.64     65.55 o
   1  11   1      190.17      243.12     17.15 o
   2  11   1     1522.32     1803.73     38.17 o
   3  11   1       37.29       35.61      5.29 o
   4  11   1        5.09        3.77      3.84 o
   5  11   1        0.25        0.00      5.90 o
   6  11   1      126.48      116.73      9.55 o
   7  11   1      206.32      199.06     12.84 o
   8  11   1       49.89       44.70      6.82 o
   9  11   1      232.59      231.90     20.19 o
  10  11   1       52.27       77.93     15.55 o
  11  11   1        9.43        0.00      7.56 o
  12  11   1       15.43        7.81      7.00 o
  13  11   1       58.14       65.67     13.98 o
 -13  12   1       16.87       17.19     20.68 o
 -12  12   1       34.70       54.24     27.18 o
 -11  12   1       57.87       27.45      9.06 o
 -10  12   1       36.87       28.28      8.83 o
  -9  12   1       90.52       89.33     28.33 o
  -8  12   1      596.91      597.65     32.81 o
  -7  12   1        2.17        3.42      4.29 o
  -6  12   1        0.01        0.44      3.18 o
  -5  12   1       70.81       69.55      8.89 o
  -4  12   1      214.29      221.29     24.38 o
  -3  12   1      280.22      288.74     29.11 o
  -2  12   1      623.68      789.82     46.01 o
  -1  12   1     1132.11     1591.04     88.09 o
   0  12   1       28.59       29.59      5.07 o
   1  12   1       65.33       67.42      5.74 o
   2  12   1       35.81       38.51      5.03 o
   3  12   1        2.32        0.97      3.93 o
   4  12   1      240.69      252.54     13.26 o
   5  12   1        2.50        2.66      4.45 o
   6  12   1      107.59      106.42      9.09 o
   7  12   1       31.22       23.55      4.65 o
   8  12   1       90.89       96.13      9.60 o
   9  12   1       48.46       56.48      9.41 o
  10  12   1      252.38      251.40     25.55 o
  11  12   1        3.96        3.86      6.50 o
  12  12   1       25.98       20.60     12.40 o
 -13  13   1        0.25        5.24     15.61 o
 -12  13   1       76.07       91.40     31.64 o
 -11  13   1        7.03        9.51     10.42 o
 -10  13   1       46.89       32.35     11.48 o
  -9  13   1      137.41      110.38     27.88 o
  -8  13   1       48.31       42.05      9.88 o
  -7  13   1       52.88       47.33      9.07 o
  -6  13   1        1.83        0.87      2.09 o
  -5  13   1      271.70      269.74     28.01 o
  -4  13   1        7.21        8.66      8.21 o
  -3  13   1        2.56       29.29     25.26 o
  -2  13   1      485.07      554.34     40.57 o
  -1  13   1      381.10      595.05     39.10 o
   0  13   1        0.28        4.93      3.03 o
   1  13   1      234.43      260.33     22.10 o
   2  13   1      194.46      208.51     10.75 o
   3  13   1      505.62      552.40     20.18 o
   4  13   1       90.33       91.54      8.21 o
   5  13   1      252.91      257.30     16.31 o
   6  13   1       82.91       97.51     10.30 o
   7  13   1       21.30       16.96      4.28 o
   8  13   1        7.37        3.62      5.12 o
   9  13   1       23.73       13.13      4.11 o
  10  13   1        0.78       12.06      4.91 o
  11  13   1      144.70      148.23     20.41 o
  12  13   1        8.28       18.26     15.30 o
 -12  14   1       12.76        5.32     10.46 o
 -11  14   1        0.14        0.00     18.13 o
 -10  14   1       27.31       38.52     20.33 o
  -9  14   1        0.28        0.00     11.30 o
  -8  14   1      106.24       96.11     20.25 o
  -7  14   1       19.79       21.22     13.65 o
  -6  14   1       97.96      104.65     19.53 o
  -5  14   1       34.55       24.28     10.22 o
  -4  14   1       18.35       21.59     14.01 o
  -3  14   1      558.06      588.82     45.41 o
  -2  14   1      238.18      348.70     33.57 o
  -1  14   1      676.67     1029.22     53.65 o
   0  14   1      689.56      831.67     43.78 o
   1  14   1      720.02      856.50     33.44 o
   2  14   1       48.13       47.58      6.48 o
   3  14   1        0.28        1.42      3.08 o
   4  14   1       38.92       21.87      6.04 o
   5  14   1       49.38       59.48      8.46 o
   6  14   1       33.98       26.93      5.22 o
   7  14   1      163.07      144.34     13.35 o
   8  14   1      362.94      362.56     21.29 o
   9  14   1        2.71        6.73      7.05 o
  10  14   1      148.45      174.18     28.62 o
  11  14   1      125.93      164.36     28.84 o
 -11  15   1        4.38        3.15     11.77 o
 -10  15   1       77.20       41.26     19.07 o
  -9  15   1        6.05       18.09     15.03 o
  -8  15   1        0.85       19.84     12.31 o
  -7  15   1      384.84      364.72     36.99 o
  -6  15   1        0.20        4.88     12.62 o
  -5  15   1       58.01       44.77     11.50 o
  -4  15   1        0.10        1.83     12.17 o
  -3  15   1      359.21      419.94     45.78 o
  -2  15   1      250.70      332.80     33.73 o
  -1  15   1        1.96        0.00     18.66 o
   0  15   1       75.76      106.32     23.85 o
   1  15   1       16.29       23.32      9.32 o
   2  15   1      154.93      152.51     11.80 o
   3  15   1       35.27       33.89     11.18 o
   4  15   1        6.37        4.53      8.51 o
   5  15   1      181.05      187.86     16.20 o
   6  15   1      122.08      121.42     12.38 o
   7  15   1       36.72       48.22      8.32 o
   8  15   1       44.63       28.62     12.24 o
   9  15   1       30.06       38.90     11.91 o
  10  15   1       38.30       50.73     14.61 o
  11  15   1        7.33       15.16     10.81 o
 -11  16   1       10.67       45.90     17.75 o
 -10  16   1       61.75       71.23     26.00 o
  -9  16   1       14.01       35.08     19.71 o
  -8  16   1       23.68       12.26      8.28 o
  -7  16   1       20.53       19.11     10.36 o
  -6  16   1      137.69      109.72     19.40 o
  -5  16   1        3.29        0.00     11.91 o
  -4  16   1       20.55       12.19      8.15 o
  -3  16   1       75.19       89.60     15.20 o
  -2  16   1      583.74      745.05     48.90 o
  -1  16   1      177.43      219.69     39.18 o
   0  16   1      218.37      339.64     33.57 o
   1  16   1      148.45      166.43     27.17 o
   2  16   1        9.47        0.00      6.77 o
   3  16   1       18.49       16.98      9.82 o
   4  16   1      372.15      358.15     26.82 o
   5  16   1      124.14      111.93     12.74 o
   6  16   1       95.78       76.31     14.07 o
   7  16   1       43.11       46.33     10.19 o
   8  16   1       28.44       29.94     15.47 o
   9  16   1        3.65        0.43     12.06 o
  10  16   1        0.60       17.23     15.06 o
 -10  17   1       11.17       13.31      8.92 o
  -9  17   1       81.42       92.76     27.39 o
  -8  17   1       63.17       31.22     31.98 o
  -7  17   1       25.97       32.03      9.32 o
  -6  17   1        7.67        9.51     25.18 o
  -5  17   1        2.63        1.90     12.32 o
  -4  17   1       15.40        3.66      9.95 o
  -3  17   1       13.55       16.10      9.73 o
  -2  17   1       25.90       59.62     14.23 o
  -1  17   1        0.84       12.59      7.42 o
   0  17   1      178.53      194.20     23.53 o
   1  17   1      228.62      289.08     30.23 o
   2  17   1       37.67       41.48     10.05 o
   3  17   1       36.97       39.92      9.51 o
   4  17   1        2.45        0.51      9.22 o
   5  17   1        3.74       14.49      9.76 o
   6  17   1       65.41       52.39     16.99 o
   7  17   1        6.83       44.26     27.10 o
   8  17   1       34.86       36.41     16.48 o
   9  17   1        8.73       27.28     17.32 o
  -9  18   1        2.16        0.00     14.80 o
  -8  18   1       10.09        2.83     10.07 o
  -7  18   1       36.55       34.35     17.55 o
  -6  18   1       72.02       41.24     15.94 o
  -5  18   1        0.93       20.19     10.81 o
  -4  18   1       44.14       38.94     13.38 o
  -3  18   1       21.74        3.08     19.32 o
  -2  18   1        6.89       11.25     20.53 o
  -1  18   1        7.02       33.22     20.38 o
   0  18   1        7.09        3.13     13.16 o
   1  18   1       21.31       14.89      9.81 o
   2  18   1        0.12       11.48      9.60 o
   3  18   1       17.96       16.02     18.74 o
   4  18   1       72.47      112.22     39.73 o
   5  18   1       77.31       67.08     18.96 o
   6  18   1       86.00       78.86     20.37 o
   7  18   1       53.70       54.10     28.25 o
   8  18   1      161.25      156.28     40.78 o
  -8  19   1       52.35       82.95     32.34 o
  -7  19   1       26.90       27.13     17.70 o
  -6  19   1        0.76        0.00     14.90 o
  -5  19   1        4.07        6.24      9.10 o
  -4  19   1        0.16        3.39      8.70 o
  -3  19   1       43.93       70.87     19.09 o
  -2  19   1       50.22       65.35     20.24 o
  -1  19   1       27.48       12.80     23.83 o
   0  19   1       18.88       50.95     30.96 o
   1  19   1        6.97        5.63     36.26 o
   2  19   1        1.91        2.72     19.62 o
   3  19   1       10.84       18.80     15.26 o
   4  19   1       11.97        4.61     11.11 o
   5  19   1        4.03       39.39     15.15 o
   6  19   1        0.61        5.45     12.56 o
   7  19   1       13.87       15.84     12.87 o
  -7  20   1        0.00        0.00     19.07 o
  -6  20   1        4.41        5.01     13.02 o
  -5  20   1        1.21        0.00     11.14 o
  -4  20   1        6.43        0.00     10.85 o
  -3  20   1       41.39       40.33     11.61 o
  -2  20   1       19.17       20.38     40.76 o
  -1  20   1       15.75       32.98     66.77 o
   0  20   1        7.96       14.94     10.69 o
   1  20   1        0.99       15.79     24.51 o
   2  20   1      171.52      147.70     61.32 o
   3  20   1       17.92       37.93     17.09 o
   4  20   1       12.73       27.12     17.51 o
   5  20   1        0.87        6.92     11.42 o
   6  20   1        0.98       17.34     24.88 o
  -5  21   1        8.56        0.00     17.04 o
  -4  21   1       52.10       37.79     21.59 o
  -3  21   1       13.54       18.88     13.12 o
  -2  21   1        1.81        0.00     23.57 o
  -1  21   1       13.17       24.51     65.03 o
   0  21   1        8.42        9.06     43.05 o
   1  21   1       29.63       41.91     18.72 o
   2  21   1        3.52       30.93     14.20 o
   3  21   1        5.18       46.87     27.27 o
   4  21   1       19.24       49.44     18.01 o
  -2  22   1       44.09       16.57     18.21 o
  -1  22   1      152.20      133.27     40.46 o
   0  22   1        0.68       34.96     41.58 o
   1  22   1        4.14        5.37     10.07 o
   2  22   1        2.09       29.42     17.93 o
 -15   0   2      138.32      143.72     29.83 o
 -14   0   2       91.32       87.18     31.98 o
 -13   0   2       75.59       46.12     21.51 o
 -12   0   2       64.22       61.49     22.23 o
 -11   0   2       72.39       74.48     28.20 o
 -10   0   2      123.96      142.71     31.89 o
  -8   0   2        5.66        0.00      8.35 o
  -7   0   2      444.16      438.48     46.38 o
  -6   0   2       56.35       46.07     14.18 o
  -5   0   2      752.21      737.85     35.45 o
  -4   0   2      823.09      760.19     33.05 o
  -3   0   2    10301.39    10083.80    205.45 o
  -2   0   2       20.23       10.79      9.52 o
  -1   0   2    14208.69    13375.19    168.66 o
   0   0   2      956.87      952.77     35.52 o
   1   0   2       63.90       50.08      6.95 o
   2   0   2     6446.10     5835.44    102.44 o
   3   0   2      326.87      289.13     16.35 o
   4   0   2      335.02      255.24     16.66 o
   5   0   2     1716.63     1823.44     86.69 o
   6   0   2      192.72      253.14     24.17 o
   7   0   2        0.05        2.26      3.14 o
   8   0   2      715.78      775.81     54.35 o
   9   0   2       14.63        0.59     16.69 o
  10   0   2      534.73      548.86     46.07 o
  11   0   2        0.10       15.80     10.18 o
  12   0   2       16.20       18.81     12.28 o
  13   0   2        0.89        0.00     18.12 o
  14   0   2       80.81       72.35     20.05 o
 -15   1   2       36.83       25.72     12.91 o
 -14   1   2       39.73       42.36     17.84 o
 -13   1   2      264.55      298.68     37.98 o
 -12   1   2       49.62       40.25     15.76 o
 -11   1   2        4.45       11.26     11.00 o
 -10   1   2     2065.78     2066.72    117.96 o
  -9   1   2       62.34       81.51     18.01 o
  -8   1   2      100.23       73.43     13.75 o
  -7   1   2      260.08      290.91     29.19 o
  -6   1   2      161.74      176.61     19.79 o
  -5   1   2      165.60      151.98     13.11 o
  -4   1   2       13.55       13.83      4.36 o
  -3   1   2     4765.86     4465.22     59.55 o
  -2   1   2       13.48       12.47      3.80 o
  -1   1   2      363.59      366.50     16.07 o
   0   1   2       51.89       44.73      4.41 o
   1   1   2     7979.88     7230.18     73.57 o
   2   1   2      307.60      314.83     10.85 o
   3   1   2      323.99      291.70     11.57 o
   4   1   2      658.69      677.19     19.14 o
   5   1   2       10.52        1.27      4.32 o
   6   1   2      519.78      477.46     23.60 o
   7   1   2      174.80      161.66     11.10 o
   8   1   2      257.65      232.40     20.48 o
   9   1   2        0.14        0.58      6.44 o
  10   1   2       24.65       26.16      8.21 o
  11   1   2       84.49       76.42     13.61 o
  12   1   2       86.81      121.29     17.06 o
  13   1   2       51.59       65.57     13.28 o
  14   1   2      109.84      142.95     20.33 o
 -15   2   2        0.12        9.69     10.52 o
 -14   2   2       47.51       54.40     17.69 o
 -13   2   2       49.03       57.89     18.66 o
 -12   2   2       71.77       66.90     30.80 o
 -11   2   2        4.81       11.71     16.74 o
 -10   2   2      104.43      115.99     32.11 o
  -9   2   2       40.24       52.63     15.10 o
  -8   2   2      590.51      601.98     40.65 o
  -7   2   2       68.41       61.35      9.33 o
  -6   2   2        1.96        4.79      6.91 o
  -5   2   2      370.21      425.98     21.64 o
  -4   2   2       64.88       63.65      7.91 o
  -3   2   2     1260.14     1253.85     30.27 o
  -2   2   2     1115.76     1051.54     26.51 o
  -1   2   2       13.12        8.44      3.24 o
   0   2   2      240.39      211.17      8.16 o
   1   2   2        0.92        2.80      1.79 o
   2   2   2      373.68      350.16     11.37 o
   3   2   2       83.15       81.10      6.32 o
   4   2   2      453.51      447.63     17.56 o
   5   2   2      335.20      295.00     17.11 o
   6   2   2      286.63      264.47     17.98 o
   7   2   2       54.10       49.42      6.86 o
   8   2   2      431.75      424.38     19.31 o
   9   2   2      118.25      110.27     13.33 o
  10   2   2       48.56       60.98     11.09 o
  11   2   2        0.28        8.84      6.52 o
  12   2   2       23.58       34.49      9.11 o
  13   2   2        1.71        0.00      6.04 o
  14   2   2       33.21       54.80     13.56 o
 -15   3   2        0.26        8.91     14.42 o
 -14   3   2       25.18       48.28     14.77 o
 -13   3   2      308.82      352.31     41.64 o
 -12   3   2        5.23        4.90      9.66 o
 -11   3   2       98.47       72.24     23.04 o
 -10   3   2       11.98       26.82     18.90 o
  -9   3   2        0.05       13.60      8.60 o
  -8   3   2      190.28      209.41     24.51 o
  -7   3   2       35.35       23.15      8.55 o
  -6   3   2     1320.31     1363.75     60.18 o
  -5   3   2        0.70        5.19      3.44 o
  -4   3   2      518.22      525.24     21.44 o
  -3   3   2     1281.85     1168.16     28.20 o
  -2   3   2     1881.72     1768.27     33.13 o
  -1   3   2       31.74       24.50      5.62 o
   0   3   2      208.13      204.15     13.24 o
   1   3   2     1122.00      947.47     32.88 o
   2   3   2      394.84      398.02     11.93 o
   3   3   2      209.29      211.84     10.35 o
   4   3   2      171.08      182.28     12.82 o
   5   3   2      169.81      138.70     11.34 o
   6   3   2       37.45       46.70      7.43 o
   7   3   2       46.93       37.49      6.00 o
   8   3   2       74.13       67.17      8.27 o
   9   3   2      152.88      136.91     14.72 o
  10   3   2        7.91        0.00      7.50 o
  11   3   2        3.05        5.68      6.60 o
  12   3   2        1.03        0.00      8.14 o
  13   3   2       64.13      107.22     16.84 o
  14   3   2       42.43       46.52     12.82 o
 -15   4   2       47.78       52.48     15.30 o
 -14   4   2       46.02       49.03     15.01 o
 -13   4   2       63.61       58.79     27.59 o
 -12   4   2       16.08        0.00     18.60 o
 -11   4   2      112.76       90.01     25.19 o
 -10   4   2      346.32      415.29     45.28 o
  -9   4   2       10.16       13.39      9.39 o
  -8   4   2      433.83      375.11     32.86 o
  -7   4   2      475.00      477.17     33.68 o
  -6   4   2        1.31        6.41      4.01 o
  -5   4   2      344.63      367.19     16.56 o
  -4   4   2     1648.47     1657.69     55.10 o
  -3   4   2     7055.75     6676.50    147.95 o
  -2   4   2     1208.61     1218.57     20.78 o
  -1   4   2      357.50      291.43     17.15 o
   0   4   2     1169.17     1216.03     38.94 o
   1   4   2      783.19      781.65     22.95 o
   2   4   2       12.71       12.46      2.56 o
   3   4   2      796.16      753.54     20.95 o
   4   4   2       17.50       14.85      3.55 o
   5   4   2      756.41      652.00     61.53 o
   6   4   2       54.32       40.43      7.09 o
   7   4   2      145.74      133.83     11.49 o
   8   4   2      652.08      685.87     26.82 o
   9   4   2      413.99      431.69     22.26 o
  10   4   2       13.29        0.00      6.09 o
  11   4   2        0.08        0.00      7.02 o
  12   4   2       83.20       56.94     10.80 o
  13   4   2        0.04        0.66      7.66 o
  14   4   2        6.69        0.00      8.99 o
 -15   5   2       49.41       59.30     14.43 o
 -14   5   2       38.83       50.83     17.90 o
 -13   5   2        4.74        2.95      8.52 o
 -12   5   2      173.36      180.53     39.78 o
 -11   5   2       16.21       10.04      9.40 o
 -10   5   2     4201.69     4326.45    288.45 o
  -9   5   2       50.37       56.22     16.43 o
  -8   5   2      155.86      160.10     22.01 o
  -7   5   2      857.44      834.72     36.51 o
  -6   5   2     2267.59     2223.39     67.22 o
  -5   5   2     1079.10     1002.11     25.60 o
  -4   5   2       47.72       47.16      5.24 o
  -3   5   2        0.55        6.75      3.07 o
  -2   5   2      719.16      698.96     20.68 o
  -1   5   2      267.18      259.41     12.62 o
   0   5   2        3.04        0.00      3.67 o
   1   5   2     2678.79     2589.85     41.69 o
   2   5   2      258.48      255.44     10.34 o
   3   5   2      411.53      386.53     12.70 o
   4   5   2      624.17      618.68     18.91 o
   5   5   2       94.73       89.54     10.15 o
   6   5   2     1099.04     1205.13     41.14 o
   7   5   2        8.70        2.15      4.84 o
   8   5   2     1133.05     1175.88     35.87 o
   9   5   2        0.88        2.15      4.76 o
  10   5   2       38.50       39.43      8.77 o
  11   5   2      265.11      284.65     24.41 o
  12   5   2       76.64       94.07     14.96 o
  13   5   2       14.30       14.70      6.90 o
  14   5   2       28.95       40.53     14.79 o
 -15   6   2        8.89        0.00     10.22 o
 -14   6   2       64.66       85.17     21.16 o
 -13   6   2       32.85       71.84     19.60 o
 -12   6   2       78.17       85.96     28.49 o
 -11   6   2      193.05      167.42     35.21 o
 -10   6   2       18.54       43.80     20.83 o
  -9   6   2      932.06      941.86     54.26 o
  -8   6   2       36.74       49.56     11.36 o
  -7   6   2       10.52       12.59      6.40 o
  -6   6   2       23.44       14.82      4.75 o
  -5   6   2      116.02      131.77     11.35 o
  -4   6   2       17.19       15.27      2.32 o
  -3   6   2        9.26        6.70      2.31 o
  -2   6   2       96.05       89.30     14.22 o
  -1   6   2     5255.54     4860.97     38.91 o
   0   6   2      589.11      608.92     27.46 o
   1   6   2     1657.62     1689.60     30.55 o
   2   6   2     1365.68     1405.48     27.04 o
   3   6   2        3.29        5.80      2.22 o
   4   6   2      223.57      175.87      9.76 o
   5   6   2      393.78      385.66     20.38 o
   6   6   2      421.72      431.64     21.02 o
   7   6   2        1.63        1.62      5.44 o
   8   6   2      596.07      624.78     26.81 o
   9   6   2       79.56       89.49     10.92 o
  10   6   2     1165.68     1206.44     52.08 o
  11   6   2        2.11        1.90     11.92 o
  12   6   2        8.99        0.00      7.69 o
  13   6   2        1.76        0.00      8.47 o
  14   6   2       97.32      111.11     17.61 o
 -15   7   2       20.94       41.71     15.18 o
 -14   7   2        1.57        0.10     10.02 o
 -13   7   2       41.95       69.69     18.65 o
 -12   7   2       82.98       81.91     32.16 o
 -11   7   2        4.84       30.67     20.52 o
 -10   7   2       17.47       38.36     14.80 o
  -9   7   2       82.18       82.80     27.65 o
  -8   7   2      414.02      422.11     25.31 o
  -7   7   2        4.54        5.38      3.50 o
  -6   7   2       43.22       48.41      7.55 o
  -5   7   2      155.23      171.61     11.70 o
  -4   7   2     1626.88     1589.48     64.19 o
  -3   7   2     3168.61     3413.27     52.50 o
  -2   7   2     1405.00     1345.46     43.49 o
  -1   7   2        0.10        2.95      2.08 o
   0   7   2      861.67     1000.43     35.38 o
   1   7   2      979.47      966.03     23.23 o
   2   7   2       71.68       90.06      8.32 o
   3   7   2        2.25        0.00      2.94 o
   4   7   2     1017.22     1040.32     28.24 o
   5   7   2      222.60      231.19     14.21 o
   6   7   2      544.35      545.23     23.74 o
   7   7   2       73.79       70.64      8.88 o
   8   7   2       26.16       24.25      6.47 o
   9   7   2      919.44      950.24     35.32 o
  10   7   2       64.90       75.17     11.26 o
  11   7   2      118.68      144.20     17.44 o
  12   7   2       66.03       75.29     13.02 o
  13   7   2        1.08       13.49      7.94 o
 -14   8   2        0.14        8.23      8.27 o
 -13   8   2        2.18       19.05     11.03 o
 -12   8   2        0.19        0.74      6.54 o
 -11   8   2        9.19        0.00      8.94 o
 -10   8   2       41.41       32.86     12.10 o
  -9   8   2       27.91       29.69     10.27 o
  -8   8   2       14.29       13.21      6.03 o
  -7   8   2       41.87       46.36      7.67 o
  -6   8   2       55.99       54.23      7.38 o
  -5   8   2      190.52      151.84     13.04 o
  -4   8   2      806.18      839.73     30.20 o
  -3   8   2      198.06      201.66     13.29 o
  -2   8   2     2792.97     2731.49     38.39 o
  -1   8   2      733.86      659.94     29.31 o
   0   8   2     1662.76     1774.23     69.83 o
   1   8   2     2718.56     2991.17     44.97 o
   2   8   2      292.95      269.62     14.47 o
   3   8   2      564.71      640.48     21.81 o
   4   8   2      208.19      210.27     15.48 o
   5   8   2        0.20        0.00      3.80 o
   6   8   2      230.93      228.01     18.18 o
   7   8   2        7.23        1.07      5.47 o
   8   8   2        2.49        5.36      7.15 o
   9   8   2       40.07       40.13      8.48 o
  10   8   2       21.52       27.31      8.03 o
  11   8   2        0.05        5.99      6.92 o
  12   8   2       12.77       10.52      6.74 o
  13   8   2       11.67       10.71      6.28 o
 -14   9   2        5.49       16.31     14.28 o
 -13   9   2       15.10       22.11     16.87 o
 -12   9   2       66.54       76.65     18.38 o
 -11   9   2        3.32        0.00     13.48 o
 -10   9   2        1.48       10.96     11.92 o
  -9   9   2      328.33      293.85     41.17 o
  -8   9   2        0.25        0.52      4.37 o
  -7   9   2      224.75      216.97     25.17 o
  -6   9   2       23.95       13.53      4.17 o
  -5   9   2        7.80        0.00      7.42 o
  -4   9   2      337.78      373.50     20.78 o
  -3   9   2      934.23     1005.19     30.53 o
  -2   9   2      529.53      570.53     19.03 o
  -1   9   2       89.48       91.45      6.09 o
   0   9   2      191.30      221.62     10.22 o
   1   9   2      320.43      304.66     11.66 o
   2   9   2       15.63       14.66      4.06 o
   3   9   2      219.38      235.77     18.24 o
   4   9   2        8.99        9.46      5.03 o
   5   9   2      299.36      271.45     18.23 o
   6   9   2      221.19      223.70     16.12 o
   7   9   2      491.79      480.47     21.50 o
   8   9   2     1334.11     1383.68     42.42 o
   9   9   2       74.95       55.97     14.43 o
  10   9   2      313.48      336.68     23.08 o
  11   9   2      153.16      168.95     19.59 o
  12   9   2        8.97        5.37      7.30 o
  13   9   2       14.67       20.18      9.57 o
 -14  10   2        2.45        0.00      8.66 o
 -13  10   2        2.05        0.00     17.04 o
 -12  10   2        0.95        1.98     10.34 o
 -11  10   2       27.45       33.89     11.17 o
 -10  10   2       35.96       25.37      8.86 o
  -9  10   2       41.72       45.46     13.82 o
  -8  10   2        9.97        0.53      5.83 o
  -7  10   2      120.51      115.27     22.17 o
  -6  10   2       18.43       21.13      9.17 o
  -5  10   2      181.70      164.74     19.75 o
  -4  10   2        2.23        3.53      6.20 o
  -3  10   2       39.06       38.61      4.71 o
  -2  10   2      840.67      771.11     46.39 o
  -1  10   2     2480.74     2281.64    145.69 o
   0  10   2      833.46      864.03     42.15 o
   1  10   2      691.27      731.90     25.88 o
   2  10   2     1507.24     1504.63     40.43 o
   3  10   2       89.42       88.94     13.25 o
   4  10   2       33.95       24.02     15.54 o
   5  10   2       15.84       10.61      4.21 o
   6  10   2        3.88        0.00      6.43 o
   7  10   2       16.17       14.07      8.88 o
   8  10   2       98.57       90.17     10.37 o
   9  10   2       41.44       40.55      8.70 o
  10  10   2      258.39      259.75     20.38 o
  11  10   2       14.03       10.17      6.07 o
  12  10   2       34.09       51.84     11.65 o
  13  10   2        4.67        4.04      8.98 o
 -13  11   2        3.81       13.88     18.24 o
 -12  11   2        5.46        4.39      8.64 o
 -11  11   2        0.89       18.93      8.77 o
 -10  11   2      450.01      413.96     30.83 o
  -9  11   2      152.86      135.99     16.56 o
  -8  11   2       30.01       20.01      8.05 o
  -7  11   2       50.20       50.21      8.99 o
  -6  11   2       45.95       50.04      8.48 o
  -5  11   2        5.68        4.23      5.45 o
  -4  11   2        1.08        0.37      6.94 o
  -3  11   2       71.28       61.16     11.24 o
  -2  11   2      136.49      136.20     15.36 o
  -1  11   2       44.38       32.02     12.35 o
   0  11   2       28.80       22.59      4.48 o
   1  11   2      250.77      264.76     24.66 o
   2  11   2        0.86        8.00      4.36 o
   3  11   2       11.24       15.16      7.72 o
   4  11   2      105.87      112.66     13.71 o
   5  11   2       10.70        6.94      7.91 o
   6  11   2      328.90      320.40     19.08 o
   7  11   2       23.38       15.54      5.45 o
   8  11   2      203.10      208.33     16.83 o
   9  11   2       46.06       35.32      6.84 o
  10  11   2       32.01       20.70      6.37 o
  11  11   2       17.90       11.02      8.22 o
  12  11   2       43.86       59.15     13.30 o
 -13  12   2        2.29        0.10     16.09 o
 -12  12   2       51.90       77.30     25.31 o
 -11  12   2        1.36        0.00     12.83 o
 -10  12   2        3.48        6.32      9.95 o
  -9  12   2       62.73       71.46     12.42 o
  -8  12   2      223.24      218.59     19.66 o
  -7  12   2       15.62        8.22      5.88 o
  -6  12   2       34.43       36.87      7.11 o
  -5  12   2       64.10       56.84      7.24 o
  -4  12   2       34.40       28.66      9.81 o
  -3  12   2      339.09      335.29     28.91 o
  -2  12   2      509.33      502.99     30.23 o
  -1  12   2      795.07      777.24     37.10 o
   0  12   2        1.79        0.85      3.87 o
   1  12   2        8.48        7.58      3.13 o
   2  12   2       26.52       24.36      5.47 o
   3  12   2      106.32       85.94     13.23 o
   4  12   2       20.76       25.55      8.71 o
   5  12   2      141.53      129.87     13.96 o
   6  12   2        2.62        4.45      7.18 o
   7  12   2        0.27        0.53      4.84 o
   8  12   2      150.51      129.53     13.40 o
   9  12   2        8.43        1.90      5.99 o
  10  12   2        0.31        0.00      5.29 o
  11  12   2       25.20       16.22      6.07 o
  12  12   2        0.18        0.00      9.68 o
 -12  13   2        3.50        5.69     12.24 o
 -11  13   2       17.15       23.74     16.41 o
 -10  13   2        7.20        0.00     21.78 o
  -9  13   2        0.55        1.10      6.48 o
  -8  13   2      352.39      348.96     36.09 o
  -7  13   2       59.74       59.87     17.09 o
  -6  13   2       17.70        5.02      6.95 o
  -5  13   2      284.89      281.15     27.51 o
  -4  13   2      181.81      225.09     42.06 o
  -3  13   2      213.76      205.62     34.72 o
  -2  13   2       86.93       92.08     13.58 o
  -1  13   2      117.47      135.82     16.67 o
   0  13   2        7.00        7.93      4.07 o
   1  13   2       23.69       16.22      3.79 o
   2  13   2      366.65      384.88     17.85 o
   3  13   2       14.42       10.55      4.83 o
   4  13   2        0.09        8.07      7.36 o
   5  13   2       17.34        4.85      6.41 o
   6  13   2        2.64        0.00      5.40 o
   7  13   2      219.88      187.11     18.07 o
   8  13   2       61.33       59.95      9.22 o
   9  13   2      143.70      139.20     16.13 o
  10  13   2       21.01       14.58      7.50 o
  11  13   2        4.07        6.04      5.18 o
 -12  14   2        9.96        0.00     16.67 o
 -11  14   2        0.61        4.05     10.28 o
 -10  14   2      117.67      111.10     22.56 o
  -9  14   2        3.60        0.00      8.38 o
  -8  14   2      195.93      196.94     26.48 o
  -7  14   2       11.10       24.79     17.65 o
  -6  14   2       41.16       36.55     11.57 o
  -5  14   2        0.36        8.08     11.00 o
  -4  14   2       20.93       12.73     15.88 o
  -3  14   2       16.74       28.88     16.08 o
  -2  14   2      677.23      770.57     68.67 o
  -1  14   2        0.64       10.81     11.68 o
   0  14   2       48.14       49.34     18.77 o
   1  14   2       31.65       49.28     18.26 o
   2  14   2       62.22       60.63      9.74 o
   3  14   2      267.97      264.74     21.08 o
   4  14   2        9.48       21.12      8.86 o
   5  14   2       45.06       29.21      7.99 o
   6  14   2       33.64       28.86      8.21 o
   7  14   2        5.29        0.00      8.42 o
   8  14   2       32.18       44.56     10.48 o
   9  14   2       53.90       75.35     12.57 o
  10  14   2       35.74       35.08      8.10 o
  11  14   2       20.09       16.72      8.49 o
 -11  15   2        5.28        0.00     14.13 o
 -10  15   2       17.97       29.24     11.72 o
  -9  15   2        3.88        9.12     16.07 o
  -8  15   2      108.50      143.63     37.52 o
  -7  15   2      153.52      204.85     30.02 o
  -6  15   2       12.71       14.99      9.55 o
  -5  15   2       93.47       85.35     28.14 o
  -4  15   2        6.64       19.14     12.85 o
  -3  15   2       40.48       44.68     21.46 o
  -2  15   2       20.66       39.57     19.79 o
  -1  15   2      248.02      267.01     40.67 o
   0  15   2      444.46      455.02     50.77 o
   1  15   2      105.02       94.61     24.16 o
   2  15   2       26.08       43.65     18.71 o
   3  15   2      154.30      159.35     15.57 o
   4  15   2      537.70      527.31     31.04 o
   5  15   2       24.96       25.18     10.19 o
   6  15   2       41.69       31.99     14.43 o
   7  15   2      205.65      228.20     20.44 o
   8  15   2      263.65      319.65     25.18 o
   9  15   2       18.45       19.41      8.13 o
  10  15   2       57.67       32.22     11.74 o
 -10  16   2        5.29       12.71     12.03 o
  -9  16   2       38.74       60.14     17.02 o
  -8  16   2        0.62        4.22     19.90 o
  -7  16   2       14.68       12.61      7.72 o
  -6  16   2        0.20        0.00     22.07 o
  -5  16   2        8.48        0.00     18.00 o
  -4  16   2        0.41        0.00     16.43 o
  -3  16   2       20.82       13.47     11.79 o
  -2  16   2      204.21      281.38     45.67 o
  -1  16   2     1189.54     1442.63     94.77 o
   0  16   2       73.75       65.09     18.70 o
   1  16   2       11.52       23.60      7.22 o
   2  16   2       53.15       27.08     14.52 o
   3  16   2        3.30        0.00      6.35 o
   4  16   2        3.85        0.00     38.99 o
   5  16   2      181.16      182.81     25.09 o
   6  16   2       92.58       66.00     23.63 o
   7  16   2       13.84        1.72      8.44 o
   8  16   2        2.14       22.07     19.59 o
   9  16   2        0.00        4.96     18.64 o
 -10  17   2        2.44        4.90     25.66 o
  -9  17   2        3.51        0.00     12.81 o
  -8  17   2       54.07       39.21     12.06 o
  -7  17   2       83.85       70.78     17.66 o
  -6  17   2        9.20        0.00     11.92 o
  -5  17   2        3.27       22.25     23.09 o
  -4  17   2       12.42       24.31     13.99 o
  -3  17   2      129.86      116.82     31.49 o
  -2  17   2       53.15       51.49     22.04 o
  -1  17   2       38.48       52.64     21.30 o
   0  17   2      130.31      148.67     30.86 o
   1  17   2      335.80      362.28     37.23 o
   2  17   2        0.26        1.94      6.49 o
   3  17   2       47.08       41.13     10.83 o
   4  17   2      138.08      132.21     20.98 o
   5  17   2       11.33        0.00      8.23 o
   6  17   2       19.28       56.55     28.73 o
   7  17   2       44.27       80.95     29.70 o
   8  17   2        0.15        0.00     16.42 o
  -9  18   2       22.06        6.32     10.21 o
  -8  18   2        0.98        9.30      8.83 o
  -7  18   2        2.29        0.77     11.96 o
  -6  18   2        2.35        0.56     14.76 o
  -5  18   2        1.96        0.00     15.93 o
  -4  18   2        0.17        0.00     15.39 o
  -3  18   2        8.95       34.66     18.46 o
  -2  18   2        4.28        0.00     11.86 o
  -1  18   2       35.33       33.64     13.85 o
   0  18   2      298.90      351.97     38.22 o
   1  18   2       96.79      115.00     22.35 o
   2  18   2       10.33       13.63      9.72 o
   3  18   2        0.11        0.00     18.86 o
   4  18   2       18.59       32.20     18.20 o
   5  18   2        5.05        4.15     10.36 o
   6  18   2      135.27      103.38     34.19 o
   7  18   2        0.28        2.61     16.05 o
   8  18   2      149.20      113.33     35.59 o
  -7  19   2        0.05       10.18     15.85 o
  -6  19   2        5.75       46.20     23.28 o
  -5  19   2        2.30       14.66     15.58 o
  -4  19   2       80.53       77.40     26.55 o
  -3  19   2      233.92      330.40     54.57 o
  -2  19   2        0.05        7.79     12.86 o
  -1  19   2       92.24      125.39     23.86 o
   0  19   2      126.45      152.32     26.60 o
   1  19   2        0.00       26.85     11.28 o
   2  19   2      141.29      150.05     42.06 o
   3  19   2        0.09        0.00     24.47 o
   4  19   2       61.95       19.14     13.20 o
   5  19   2       34.02        0.00     22.49 o
   6  19   2        0.73        0.00     12.48 o
  -6  20   2       20.10        7.90     15.43 o
  -5  20   2       47.25       65.41     27.24 o
  -4  20   2        1.50       22.08     15.66 o
  -3  20   2        0.00        0.00     10.96 o
  -2  20   2        0.42       15.57     12.52 o
  -1  20   2      168.13      224.42     84.71 o
   0  20   2       14.81       27.16     24.54 o
   1  20   2       17.04        3.48     15.84 o
   2  20   2        2.97        0.00     25.18 o
   3  20   2        1.55        0.00     15.27 o
   4  20   2        7.25        0.00     17.69 o
   5  20   2        1.11       22.01     18.98 o
  -4  21   2        0.78        0.00     13.64 o
  -3  21   2       41.02        0.00     18.92 o
  -2  21   2        1.55        0.00     25.62 o
  -1  21   2       17.13       35.97     22.57 o
   0  21   2        3.95        0.00     14.57 o
   1  21   2        2.01        0.00     11.60 o
   2  21   2       50.32       36.65     23.06 o
   3  21   2        1.72        0.00     13.75 o
 -15   1   3        5.83       20.73     11.40 o
 -14   1   3       27.40       43.55     17.48 o
 -13   1   3       47.37       39.23     17.50 o
 -12   1   3      139.69      144.28     35.06 o
 -11   1   3      153.51      174.01     28.55 o
 -10   1   3       34.72       51.88     15.14 o
  -9   1   3      369.49      405.31     39.80 o
  -8   1   3      301.32      331.59     32.80 o
  -7   1   3       36.12       44.00     12.50 o
  -6   1   3       17.17       27.18     10.18 o
  -5   1   3      198.46      219.74     21.97 o
  -4   1   3     1884.84     1801.31     57.26 o
  -3   1   3       38.30       31.05      6.22 o
  -2   1   3      122.97      146.46     13.80 o
  -1   1   3      496.43      540.29     24.36 o
   0   1   3      599.71      627.82     47.00 o
   1   1   3     1831.15     1794.49     37.62 o
   2   1   3       83.06       74.16      6.10 o
   3   1   3      237.33      256.17     13.06 o
   4   1   3      782.37      716.70     23.85 o
   5   1   3      492.36      507.48     24.74 o
   6   1   3      829.79      932.97     35.46 o
   7   1   3      668.50      720.09     32.74 o
   8   1   3     1410.84     1534.07     38.21 o
   9   1   3        1.70        4.04      6.11 o
  10   1   3        5.38        6.47      5.83 o
  11   1   3        1.53        0.00      6.10 o
  12   1   3       14.09       40.71     10.95 o
  13   1   3       13.75       15.39      8.42 o
 -15   2   3        8.42       16.38     13.16 o
 -14   2   3       28.77       47.81     17.85 o
 -13   2   3       19.17        6.47     11.92 o
 -12   2   3      115.34      167.57     41.35 o
 -11   2   3     1998.80     2130.18    156.75 o
 -10   2   3       94.62       72.05     17.85 o
  -9   2   3       19.12       11.80      7.68 o
  -8   2   3        1.11       16.79      9.73 o
  -7   2   3      332.83      376.56     31.86 o
  -6   2   3     1372.49     1388.85     56.03 o
  -5   2   3       28.87       30.05      8.35 o
  -4   2   3     1781.32     1793.54     44.95 o
  -3   2   3      117.11      117.32     11.71 o
  -2   2   3     2177.15     2048.08     45.67 o
  -1   2   3       63.14      326.36     26.26 o
   0   2   3     3281.51     3131.08     98.74 o
   1   2   3        5.11        5.56      5.21 o
   2   2   3      515.60      513.38     16.76 o
   3   2   3      140.90      142.10      9.58 o
   4   2   3        0.02        0.00      3.98 o
   5   2   3       78.47      110.44     12.01 o
   6   2   3       70.77       89.39     10.89 o
   7   2   3      879.43      925.24     36.85 o
   8   2   3      109.53      109.18     10.73 o
   9   2   3      197.35      171.88     13.09 o
  10   2   3       33.48       30.12      8.21 o
  11   2   3       47.96       43.11     10.09 o
  12   2   3      139.25      190.58     21.54 o
  13   2   3       58.90       74.43     13.92 o
 -15   3   3      113.30      153.00     29.97 o
 -14   3   3        5.62       23.05     11.09 o
 -13   3   3       28.43       28.00     22.04 o
 -12   3   3       44.93       43.94     19.64 o
 -11   3   3      305.48      352.30     37.51 o
 -10   3   3      460.41      449.36     44.49 o
  -9   3   3      213.97      200.00     23.71 o
  -8   3   3       31.57       23.29      7.88 o
  -7   3   3        0.04        5.49      6.39 o
  -6   3   3        0.05        5.05      6.14 o
  -5   3   3     1666.10     1613.61     43.71 o
  -4   3   3     2156.41     2066.39     47.16 o
  -3   3   3        0.24        0.00      4.59 o
  -2   3   3     1185.89     1061.06     32.43 o
  -1   3   3      454.98      798.93     38.34 o
   0   3   3     3958.72     4219.79     80.99 o
   1   3   3     2388.04     2236.86    215.18 o
   2   3   3     3264.53     3178.79     40.16 o
   3   3   3       52.03       67.09      6.23 o
   4   3   3     1291.81     1287.95     36.05 o
   5   3   3       16.06        6.55      3.91 o
   6   3   3       49.47       56.02      8.81 o
   7   3   3      612.08      652.36     31.29 o
   8   3   3        8.80       13.33      7.36 o
   9   3   3        5.55        0.00      4.98 o
  10   3   3      189.27      190.67     19.98 o
  11   3   3        3.88        0.00      6.98 o
  12   3   3       19.73       12.69      8.85 o
  13   3   3       28.80       21.73      7.58 o
 -15   4   3        7.41       37.04     20.09 o
 -14   4   3        0.76       45.00     22.96 o
 -13   4   3      258.70      270.99     48.42 o
 -12   4   3       72.50       53.35     17.43 o
 -11   4   3       90.25      132.53     24.50 o
 -10   4   3        2.89       11.64     11.29 o
  -9   4   3        2.75        0.00      7.13 o
  -8   4   3       31.72       35.39      8.90 o
  -7   4   3        0.06        0.00      5.97 o
  -6   4   3        5.98        5.04      4.14 o
  -5   4   3       58.19       68.79      8.07 o
  -4   4   3      855.01      789.32     28.36 o
  -3   4   3      259.47      240.71     16.22 o
  -2   4   3      451.73      391.70     25.06 o
  -1   4   3       53.73       47.03      7.35 o
   0   4   3        6.84       15.45     15.18 o
   1   4   3      260.82      277.10     34.58 o
   2   4   3      273.35      272.58     14.80 o
   3   4   3       50.96       35.31      5.64 o
   4   4   3      274.55      245.85     14.41 o
   5   4   3       16.51       19.20      5.68 o
   6   4   3       43.08       42.65      8.28 o
   7   4   3     1503.82     1553.90     50.75 o
   8   4   3      407.37      440.14     23.07 o
   9   4   3       65.23       61.78      8.89 o
  10   4   3      139.13      163.83     18.84 o
  11   4   3      123.28      100.16     14.75 o
  12   4   3       61.37       80.39     14.16 o
  13   4   3       24.32       29.61      9.75 o
 -15   5   3        6.23        4.84     18.06 o
 -14   5   3        0.84        0.00     18.23 o
 -13   5   3       39.59       19.63     10.76 o
 -12   5   3       30.82       26.09     10.85 o
 -11   5   3        1.36        5.51     10.52 o
 -10   5   3        1.00        0.00      7.95 o
  -9   5   3      127.16      121.33     20.57 o
  -8   5   3        1.60        1.37      5.45 o
  -7   5   3        0.26        6.95      6.27 o
  -6   5   3       36.22       26.68      5.39 o
  -5   5   3       69.11       82.22      8.28 o
  -4   5   3       65.63       61.41      6.57 o
  -3   5   3      423.55      414.68     15.93 o
  -2   5   3       38.87       40.48      6.87 o
  -1   5   3      291.15      379.74     20.51 o
   0   5   3      258.75      319.37     19.61 o
   1   5   3      567.12      565.76     50.79 o
   2   5   3       86.60      112.60     11.61 o
   3   5   3        3.81        7.35      2.90 o
   4   5   3        8.16       11.29      4.12 o
   5   5   3        1.33        3.10      4.38 o
   6   5   3       94.67       85.69     11.11 o
   7   5   3       35.36       53.89      9.43 o
   8   5   3      214.19      227.18     19.20 o
   9   5   3        4.36        2.73      6.70 o
  10   5   3       56.94       83.48     13.88 o
  11   5   3        9.54       10.68      8.45 o
  12   5   3       11.54        7.90      7.71 o
  13   5   3        1.20        6.95      8.22 o
 -14   6   3        8.38        4.44     16.00 o
 -13   6   3        0.95       14.56     17.09 o
 -12   6   3        4.20        0.00      6.80 o
 -11   6   3       22.22       12.46     12.53 o
 -10   6   3       21.36       23.99     12.76 o
  -9   6   3        1.57        2.94      7.85 o
  -8   6   3        0.03        0.00      9.00 o
  -7   6   3      103.18       98.49      9.87 o
  -6   6   3       63.83       57.98      7.05 o
  -5   6   3        9.38       13.28      5.50 o
  -4   6   3     1319.38     1265.73     62.00 o
  -3   6   3      127.44      124.45      9.45 o
  -2   6   3       69.36       51.12     16.95 o
  -1   6   3        3.88       90.01     11.31 o
   0   6   3     1076.05     1053.01     34.08 o
   1   6   3        0.02       17.61     11.60 o
   2   6   3      257.26      229.24     24.09 o
   3   6   3       68.14       70.94      7.57 o
   4   6   3       36.93       34.99      4.67 o
   5   6   3       50.12       55.78      6.42 o
   6   6   3      118.28       95.21     12.56 o
   7   6   3      217.31      202.13     18.21 o
   8   6   3      300.44      304.67     20.11 o
   9   6   3      577.42      577.80     29.41 o
  10   6   3        7.90       15.22      8.05 o
  11   6   3       23.70       16.46     10.25 o
  12   6   3        6.64        9.09      7.38 o
  13   6   3       13.51       44.29     12.65 o
 -14   7   3        2.40       34.08     23.98 o
 -13   7   3       47.94       60.90     25.49 o
 -12   7   3        0.80        2.18      8.89 o
 -11   7   3        1.13        7.19      8.27 o
 -10   7   3       79.15       99.42     19.66 o
  -9   7   3       47.20       55.71     15.60 o
  -8   7   3       72.01       51.26     24.82 o
  -7   7   3       77.21       79.07     10.45 o
  -6   7   3        9.54        7.07      4.08 o
  -5   7   3      159.69      156.11     10.06 o
  -4   7   3      587.71      603.00     31.71 o
  -3   7   3      215.25      234.00     12.61 o
  -2   7   3      263.24      287.80     16.50 o
  -1   7   3        0.32        2.54      3.47 o
   0   7   3       41.92       50.49      8.09 o
   1   7   3       12.87       33.10     17.25 o
   2   7   3      582.06      637.26     37.63 o
   3   7   3       40.54       33.15      5.84 o
   4   7   3       43.97       42.95      6.10 o
   5   7   3      110.19      123.15      9.59 o
   6   7   3        1.38        5.25      4.60 o
   7   7   3       62.44       50.68     12.82 o
   8   7   3      262.50      251.61     19.68 o
   9   7   3        2.24        0.90      4.51 o
  10   7   3        7.27        0.00      5.01 o
  11   7   3       15.96       37.20     14.33 o
  12   7   3        2.25       19.64      8.52 o
 -14   8   3        2.66       15.41     11.71 o
 -13   8   3       24.67       35.76     22.09 o
 -12   8   3      230.71      227.54     32.42 o
 -11   8   3      594.84      597.95     48.94 o
 -10   8   3       32.07       10.03     14.31 o
  -9   8   3       22.93       20.61     10.34 o
  -8   8   3       11.25        5.81      9.96 o
  -7   8   3      114.35      114.14     11.91 o
  -6   8   3       57.57       50.18      7.76 o
  -5   8   3      485.91      431.79     26.01 o
  -4   8   3        1.34        0.00      7.37 o
  -3   8   3       18.81       16.50      3.48 o
  -2   8   3       16.76       18.62      4.10 o
  -1   8   3       52.02       65.52     12.53 o
   0   8   3      554.59      524.18     32.41 o
   1   8   3      381.64      375.95     42.62 o
   2   8   3      729.74      740.23     39.78 o
   3   8   3      235.29      255.50     15.52 o
   4   8   3        2.78        0.00      3.40 o
   5   8   3      193.14      194.80     12.13 o
   6   8   3        5.51        1.72      5.04 o
   7   8   3      341.97      334.33     20.40 o
   8   8   3       47.38       35.57      7.41 o
   9   8   3      136.05      123.87     13.27 o
  10   8   3        0.97        0.00      4.92 o
  11   8   3       60.90       43.28     11.48 o
  12   8   3       78.25      132.14     18.81 o
 -14   9   3       17.50       29.29     13.27 o
 -13   9   3       73.19       77.89     16.68 o
 -12   9   3        1.79        0.00     20.76 o
 -11   9   3       96.41       86.36     18.74 o
 -10   9   3      103.02      101.10     20.02 o
  -9   9   3      205.82      224.30     28.64 o
  -8   9   3       38.26       29.50     14.31 o
  -7   9   3       32.63       46.91     12.52 o
  -6   9   3      415.68      335.74     33.53 o
  -5   9   3       21.17       14.29      7.17 o
  -4   9   3        0.49        2.32      2.74 o
  -3   9   3       62.14       58.22      9.76 o
  -2   9   3      458.59      399.45     17.52 o
  -1   9   3        0.04        3.34      6.13 o
   0   9   3       27.34       19.50      7.11 o
   1   9   3      105.43       98.02     14.53 o
   2   9   3      130.46      101.94     28.20 o
   3   9   3       35.33       25.00      5.16 o
   4   9   3       75.54       56.92      8.03 o
   5   9   3      318.05      330.86     17.49 o
   6   9   3        5.41        7.15      5.21 o
   7   9   3       65.75       60.68      8.49 o
   8   9   3      442.37      440.70     22.82 o
   9   9   3       56.67       45.72      7.75 o
  10   9   3       11.09        4.76      5.40 o
  11   9   3       30.39       24.30      8.55 o
  12   9   3       20.50       36.52     10.93 o
 -13  10   3      108.70      126.05     23.02 o
 -12  10   3        4.78        7.89      9.19 o
 -11  10   3        9.82       14.03      8.01 o
 -10  10   3        0.50        0.00     18.81 o
  -9  10   3      134.91      115.42     26.34 o
  -8  10   3       89.65       84.72     22.05 o
  -7  10   3       89.36      103.83     18.14 o
  -6  10   3      145.47      114.38     17.93 o
  -5  10   3       69.71       71.40     13.19 o
  -4  10   3      245.82      219.30     19.69 o
  -3  10   3      378.83      318.91     36.32 o
  -2  10   3      640.74      550.24     62.32 o
  -1  10   3        0.33        0.00      3.40 o
   0  10   3       18.68       14.64      7.21 o
   1  10   3       99.64      109.69     15.49 o
   2  10   3        2.71        2.72      1.97 o
   3  10   3       17.32       18.81      5.08 o
   4  10   3       14.50       30.66      7.36 o
   5  10   3       47.11       43.42      7.78 o
   6  10   3       46.25       30.53     11.00 o
   7  10   3       41.69       28.38      5.65 o
   8  10   3      192.22      164.35     14.23 o
   9  10   3       61.70       42.03     11.41 o
  10  10   3       46.99       40.76      8.73 o
  11  10   3        4.15        8.19      6.39 o
  12  10   3        0.01        0.00      6.70 o
 -13  11   3        3.87        0.00      9.85 o
 -12  11   3      189.27      217.66     42.53 o
 -11  11   3       19.05       18.25      8.79 o
 -10  11   3        0.43        4.00     22.60 o
  -9  11   3      105.81      112.26     24.34 o
  -8  11   3       33.01       26.22     11.51 o
  -7  11   3       82.37       95.78     27.90 o
  -6  11   3      416.80      408.68     53.61 o
  -5  11   3       43.13       27.02      8.94 o
  -4  11   3       19.58       18.58      7.30 o
  -3  11   3       69.28       68.41     10.70 o
  -2  11   3      630.86      580.18     30.31 o
  -1  11   3       39.37       27.32      5.07 o
   0  11   3       12.45       67.67     14.47 o
   1  11   3      767.05      706.35     46.52 o
   2  11   3        8.13       11.64      6.31 o
   3  11   3        0.01        9.40      5.14 o
   4  11   3        0.69        8.49      5.99 o
   5  11   3      365.98      377.66     25.18 o
   6  11   3        0.03        3.94      5.54 o
   7  11   3       40.54       38.45      8.09 o
   8  11   3      131.75      149.14     13.91 o
   9  11   3       80.33       92.88     11.01 o
  10  11   3       59.29       48.10     10.15 o
  11  11   3       12.77       15.36     10.79 o
 -12  12   3       11.48       10.80     21.00 o
 -11  12   3       17.38       24.48     11.52 o
 -10  12   3        8.06        0.00      7.34 o
  -9  12   3      314.62      301.88     34.81 o
  -8  12   3        5.15        6.27      8.39 o
  -7  12   3       33.87       30.28     10.24 o
  -6  12   3       11.38       22.90      9.74 o
  -5  12   3      451.43      445.51     32.29 o
  -4  12   3       74.73       68.65     23.06 o
  -3  12   3       45.71       81.93     22.69 o
  -2  12   3      193.00      169.42     11.67 o
  -1  12   3       18.23       22.21      3.55 o
   0  12   3       76.25       78.70      7.35 o
   1  12   3       15.66        6.06      5.67 o
   2  12   3       16.25        0.00     15.33 o
   3  12   3       67.50       79.53     14.90 o
   4  12   3        0.02        0.00      4.60 o
   5  12   3       66.18       80.83     15.21 o
   6  12   3        2.05        2.42      5.66 o
   7  12   3       78.29       85.30     11.14 o
   8  12   3        0.39        0.00      5.59 o
   9  12   3      104.04       94.50     12.86 o
  10  12   3        3.88        8.25      6.17 o
  11  12   3       24.54       29.48      8.33 o
 -12  13   3        8.11        0.00     10.33 o
 -11  13   3        8.38       12.90     13.60 o
 -10  13   3      141.18      144.50     25.58 o
  -9  13   3       17.18        8.02      7.81 o
  -8  13   3       32.59       46.92     14.33 o
  -7  13   3        4.37        4.50      6.83 o
  -6  13   3       53.15       50.68     11.45 o
  -5  13   3       19.99       14.10     13.97 o
  -4  13   3        6.65        0.00     17.32 o
  -3  13   3      955.06      916.38     80.48 o
  -2  13   3     2217.58     2133.77    117.67 o
  -1  13   3      107.55       98.31     24.83 o
   0  13   3       86.91       79.27     24.73 o
   1  13   3        0.00       21.19     15.62 o
   2  13   3       64.06       56.44     20.09 o
   3  13   3        6.80       11.25      5.53 o
   4  13   3       54.98       33.94     10.59 o
   5  13   3        2.23       15.47      9.24 o
   6  13   3       70.03       78.98     12.59 o
   7  13   3       14.32       23.29      7.91 o
   8  13   3        5.86        0.00      6.78 o
   9  13   3       30.73       27.42      7.72 o
  10  13   3       76.91       88.86     12.62 o
 -11  14   3       25.24       38.57     12.73 o
 -10  14   3        8.03       19.80     14.62 o
  -9  14   3       50.93       42.01     29.17 o
  -8  14   3       35.87       38.57     12.62 o
  -7  14   3       75.78       65.95     15.76 o
  -6  14   3        0.55        0.00      6.91 o
  -5  14   3      150.92      141.40     35.41 o
  -4  14   3      342.62      307.80     49.59 o
  -3  14   3       28.86       37.77     18.66 o
  -2  14   3        1.41       10.45     15.67 o
  -1  14   3        3.79       26.48     20.47 o
   0  14   3      233.84      241.01     41.65 o
   1  14   3      106.12      115.31     29.70 o
   2  14   3       41.71       31.81     17.05 o
   3  14   3       64.23       73.84     15.53 o
   4  14   3       91.85       79.09     16.15 o
   5  14   3      492.69      467.92     45.74 o
   6  14   3        2.15        8.96      8.05 o
   7  14   3       82.60       75.31     12.86 o
   8  14   3        0.00        0.00      5.87 o
   9  14   3        0.30        0.00      6.08 o
  10  14   3       13.14       10.21      7.43 o
 -10  15   3        0.09        4.57     15.66 o
  -9  15   3        0.54       18.43     14.17 o
  -8  15   3      118.68       85.19     33.89 o
  -7  15   3        1.08        0.00     14.19 o
  -6  15   3       12.07        4.55      9.83 o
  -5  15   3       29.64        7.39     17.46 o
  -4  15   3        0.02        0.00     14.15 o
  -3  15   3       10.18        8.22     14.72 o
  -2  15   3      564.11      536.89     63.47 o
  -1  15   3      314.47      306.49     48.54 o
   0  15   3       71.36       84.90     27.80 o
   1  15   3       67.02      100.46     28.31 o
   2  15   3       13.81        5.80     11.30 o
   3  15   3       50.61       25.00      9.72 o
   4  15   3       23.44       38.83     18.62 o
   5  15   3        5.99        0.00     10.38 o
   6  15   3        1.91        0.00      8.43 o
   7  15   3       53.36       40.74     11.79 o
   8  15   3       52.41       36.75      9.93 o
   9  15   3       16.97       19.59      8.62 o
 -10  16   3        9.93       17.47     16.42 o
  -9  16   3        0.27        2.26     18.54 o
  -8  16   3       41.45       63.84     29.69 o
  -7  16   3        7.29       26.81     23.46 o
  -6  16   3        0.10        2.19     11.77 o
  -5  16   3       28.78       28.95     20.38 o
  -4  16   3       93.26      102.74     33.41 o
  -3  16   3       52.64       48.12     21.76 o
  -2  16   3       63.62       62.63     23.22 o
  -1  16   3      116.96       84.48     24.91 o
   0  16   3       73.92       87.63     26.52 o
   1  16   3      150.63      170.37     34.55 o
   2  16   3       16.88        4.37      8.47 o
   3  16   3      132.69      102.77     26.44 o
   4  16   3       16.54        0.00     10.25 o
   5  16   3       13.73       16.83     34.31 o
   6  16   3        2.17        3.75     14.78 o
   7  16   3      123.09      128.77     25.59 o
   8  16   3        0.73        0.00     14.65 o
  -9  17   3        5.97       83.08     35.41 o
  -8  17   3        0.02        0.00     18.14 o
  -7  17   3       14.44        0.00     15.04 o
  -6  17   3        1.39        0.00     12.91 o
  -5  17   3        6.44        2.05     15.41 o
  -4  17   3        0.25       13.25     16.29 o
  -3  17   3      123.59      158.30     37.33 o
  -2  17   3      170.69      149.02     36.56 o
  -1  17   3        0.34        0.00     10.56 o
   0  17   3      120.75      111.23     29.34 o
   1  17   3       54.65       48.39     21.35 o
   2  17   3        9.27       12.16     10.66 o
   3  17   3        0.04        0.00     12.08 o
   4  17   3        0.12       12.76      8.86 o
   5  17   3        0.95        0.00     15.58 o
   6  17   3      157.31      144.92     25.02 o
   7  17   3        2.03        0.00     12.39 o
  -8  18   3       20.31       18.76     18.22 o
  -7  18   3        0.45       28.49     27.22 o
  -6  18   3        0.78        0.00     11.24 o
  -5  18   3       52.81       41.92     24.79 o
  -4  18   3       14.08       35.42     19.30 o
  -3  18   3        9.34        5.91      8.63 o
  -2  18   3        9.96       36.41     18.67 o
  -1  18   3       30.62       34.38     15.54 o
   0  18   3       31.06       52.73     19.60 o
   1  18   3       24.82       39.79     20.49 o
   2  18   3       11.95       20.82     15.43 o
   3  18   3       23.50       17.03     12.43 o
   4  18   3       56.24       46.97     14.46 o
   5  18   3       55.74       49.95     13.98 o
   6  18   3        3.46        0.00     19.22 o
  -6  19   3       32.12       62.85     33.94 o
  -5  19   3       28.79       21.66     17.26 o
  -4  19   3       10.04        0.00     14.11 o
  -3  19   3      212.88      224.04     46.27 o
  -2  19   3      159.58      157.24     39.62 o
  -1  19   3       11.25       30.95     20.10 o
   0  19   3       17.17       22.53     15.42 o
   1  19   3       21.84        5.81      7.72 o
   2  19   3        2.51       12.33     16.82 o
   3  19   3        3.27        4.02      9.88 o
   4  19   3       26.75       43.44     24.94 o
   5  19   3       24.95        0.00     11.95 o
  -4  20   3        0.73        0.00     10.81 o
  -3  20   3       16.98        0.00     20.52 o
  -2  20   3       16.73       35.44     22.60 o
  -1  20   3      125.18      128.18     32.63 o
   0  20   3       31.40       19.80     18.47 o
   1  20   3        3.39        0.00      9.48 o
   2  20   3        1.36        0.00     20.41 o
   3  20   3       12.32        1.67     14.34 o
 -14   0   4        9.25       21.25     19.53 o
 -13   0   4        5.77        9.63     20.47 o
 -12   0   4       29.17       39.40     20.67 o
 -11   0   4        5.44        0.00     10.10 o
 -10   0   4      316.75      351.60     52.35 o
  -9   0   4      180.06      266.85     47.60 o
  -8   0   4        0.02        2.01      9.09 o
  -7   0   4        0.26        4.21      9.83 o
  -6   0   4        6.13        0.00      9.15 o
  -5   0   4       88.74       79.95     20.05 o
  -4   0   4      571.82      574.87     52.88 o
  -3   0   4        0.05       12.29     10.79 o
  -2   0   4      322.18      504.49     49.59 o
  -1   0   4      751.46      881.03     69.44 o
   0   0   4        9.31      987.55   1000.00 o
   1   0   4     7151.10     7340.76    115.89 o
   2   0   4        0.58        0.00     11.04 o
   3   0   4       11.06        6.96      7.22 o
   4   0   4      151.64      211.32     22.43 o
   5   0   4      711.45      718.05     44.45 o
   6   0   4      709.97      708.61     45.83 o
   7   0   4       43.98       63.18     15.77 o
   8   0   4      544.92      595.37     48.15 o
   9   0   4       60.91       50.65     17.35 o
  10   0   4        0.12        0.00     15.66 o
  11   0   4      155.05      246.45     47.12 o
  12   0   4       50.37       67.17     30.69 o
 -14   1   4        6.66       24.10     12.76 o
 -13   1   4       35.62       58.47     29.20 o
 -12   1   4       31.95       19.14      7.23 o
 -11   1   4       21.25       18.44      7.79 o
 -10   1   4      112.17      121.97     23.12 o
  -9   1   4       32.22       60.52     18.63 o
  -8   1   4       69.22       51.02     13.58 o
  -7   1   4        7.60        4.10      6.78 o
  -6   1   4        7.76       14.15      6.74 o
  -5   1   4       19.86       34.80      9.92 o
  -4   1   4      239.22      257.76     25.14 o
  -3   1   4      123.65      127.64     16.85 o
  -2   1   4      195.15      167.95     19.40 o
  -1   1   4       66.55      101.51     26.04 o
   0   1   4      157.54      151.75     19.46 o
   1   1   4       18.18       52.25      9.61 o
   2   1   4      375.07      345.61     21.45 o
   3   1   4       36.16       23.66      5.55 o
   4   1   4      118.21       99.30     10.51 o
   5   1   4        2.84        3.28      4.95 o
   6   1   4      874.42      941.12     37.49 o
   7   1   4      682.03      757.98     36.21 o
   8   1   4     1078.68     1174.62     46.97 o
   9   1   4        0.08        0.00      6.55 o
  10   1   4       11.85        2.35      9.41 o
  11   1   4      196.66      271.60     25.96 o
  12   1   4        1.87        0.00      9.55 o
 -14   2   4       31.50       55.99     30.72 o
 -13   2   4        1.38        1.26     12.13 o
 -12   2   4       16.29       15.33     12.78 o
 -11   2   4      153.30      168.71     21.53 o
 -10   2   4        0.97        7.34     12.46 o
  -9   2   4      177.52      218.96     29.19 o
  -8   2   4       80.38       67.94     15.03 o
  -7   2   4        0.76        0.00      6.82 o
  -6   2   4        4.41        1.75      4.99 o
  -5   2   4       69.94       58.89     11.91 o
  -4   2   4      591.99      592.65     37.69 o
  -3   2   4      106.58       62.80     11.28 o
  -2   2   4       10.49      263.07     29.14 o
  -1   2   4     1163.93     1086.73     34.10 o
   0   2   4        3.15        5.51      3.79 o
   1   2   4       14.59       17.36      6.33 o
   2   2   4       42.74       39.98     10.35 o
   3   2   4       63.03       53.97      7.37 o
   4   2   4       39.99       33.46      6.32 o
   5   2   4       87.46       83.62     10.53 o
   6   2   4      308.27      317.09     22.59 o
   7   2   4      436.26      458.26     28.40 o
   8   2   4       82.54      109.39     15.46 o
   9   2   4        3.37        0.00      7.00 o
  10   2   4        7.00        9.00      6.64 o
  11   2   4       15.23       17.66      9.57 o
  12   2   4       12.20       14.29      8.75 o
 -14   3   4        9.54       23.80     21.17 o
 -13   3   4       18.14       11.42     22.24 o
 -12   3   4        2.59        0.00     11.73 o
 -11   3   4       85.53       83.70     15.48 o
 -10   3   4       33.72       26.93      7.44 o
  -9   3   4      167.61      168.17     20.66 o
  -8   3   4        0.00       27.14     13.08 o
  -7   3   4      113.94      115.87     21.54 o
  -6   3   4       32.51       25.87     14.01 o
  -5   3   4      533.41      480.26     33.31 o
  -4   3   4       39.79       46.56     12.07 o
  -3   3   4      111.45      101.17     17.79 o
  -2   3   4       22.44       53.47     13.13 o
  -1   3   4      218.03      197.75     13.53 o
   0   3   4        0.19        0.00      3.68 o
   1   3   4        0.42        3.49      4.04 o
   2   3   4       20.67       18.00      5.12 o
   3   3   4       12.30        6.75      4.05 o
   4   3   4        0.22        7.72      4.45 o
   5   3   4       70.04       48.91      7.87 o
   6   3   4      246.00      259.30     20.05 o
   7   3   4      261.47      265.33     21.66 o
   8   3   4      132.37      123.39     15.57 o
   9   3   4        0.57        0.00      6.51 o
  10   3   4       14.22       15.93     11.12 o
  11   3   4       18.70       26.38      8.57 o
  12   3   4        3.93        8.81      6.39 o
 -14   4   4        0.01        0.00     14.07 o
 -13   4   4        9.54       11.14      8.51 o
 -12   4   4        4.84       15.89      9.81 o
 -11   4   4       41.94       67.46     17.81 o
 -10   4   4       37.43       38.81     10.49 o
  -9   4   4      127.15      137.42     17.66 o
  -8   4   4       93.11      111.92     16.05 o
  -7   4   4      184.21      195.51     19.26 o
  -6   4   4       46.21       37.34      9.60 o
  -5   4   4      286.56      278.87     26.27 o
  -4   4   4      434.27      459.48     32.33 o
  -3   4   4        0.02        6.62      7.82 o
  -2   4   4      213.76      250.23     24.48 o
  -1   4   4      322.48      224.47     28.83 o
   0   4   4       58.49       45.29     15.20 o
   1   4   4       35.33       32.63      5.82 o
   2   4   4       81.73       73.31     10.57 o
   3   4   4       72.64       67.71      9.34 o
   4   4   4       21.37       13.53      5.49 o
   5   4   4       45.08       58.28      8.59 o
   6   4   4        2.11        0.00      4.93 o
   7   4   4      117.04      119.90     14.66 o
   8   4   4        0.45        2.18      5.75 o
   9   4   4       19.30       20.42      7.48 o
  10   4   4       27.13       58.13     12.62 o
  11   4   4        2.29       10.91     12.14 o
  12   4   4        0.67        0.00      9.79 o
 -14   5   4        5.65       24.06     23.88 o
 -13   5   4        0.24       10.60     10.54 o
 -12   5   4      245.98      260.07     38.01 o
 -11   5   4      294.35      273.02     49.02 o
 -10   5   4      141.72      157.77     19.48 o
  -9   5   4        1.79        4.57      5.75 o
  -8   5   4      427.32      382.20     34.33 o
  -7   5   4       70.34       74.73     12.39 o
  -6   5   4       13.12       20.28      5.75 o
  -5   5   4       72.17       69.97     10.07 o
  -4   5   4        8.30       23.63      6.59 o
  -3   5   4        1.47        4.45      3.52 o
  -2   5   4       33.27       32.19      6.31 o
  -1   5   4       10.64      371.76     31.08 o
   0   5   4     1014.88     1176.71     51.88 o
   1   5   4      146.37      146.83     23.60 o
   2   5   4      260.93      309.09     43.88 o
   3   5   4       34.73       33.52      6.62 o
   4   5   4       94.21       86.33     12.87 o
   5   5   4      285.07      307.10     20.67 o
   6   5   4      294.41      334.78     21.15 o
   7   5   4       57.44       77.88     11.20 o
   8   5   4      263.95      203.75     20.52 o
   9   5   4        4.93        0.00      7.23 o
  10   5   4        3.34        0.00      8.06 o
  11   5   4       59.54       80.27     14.23 o
  12   5   4        0.09        3.73      6.98 o
 -14   6   4       26.42       24.19     11.25 o
 -13   6   4        2.90        0.00     15.80 o
 -12   6   4        5.90       14.46     12.21 o
 -11   6   4       33.62       19.52     19.31 o
 -10   6   4       25.49        5.01     13.21 o
  -9   6   4      174.01      184.09     19.87 o
  -8   6   4       97.79      111.77     14.97 o
  -7   6   4       71.89       57.27     10.31 o
  -6   6   4      139.30      133.31     13.93 o
  -5   6   4       78.42       80.49     11.20 o
  -4   6   4      288.23      260.43     27.23 o
  -3   6   4       21.91       18.68     10.61 o
  -2   6   4      539.99      545.84     34.09 o
  -1   6   4      305.63      301.07     31.51 o
   0   6   4      177.16      490.37     37.11 o
   1   6   4     1366.96     1303.17     56.25 o
   2   6   4       52.59       60.40     23.01 o
   3   6   4       34.89       38.39      7.03 o
   4   6   4      124.46      136.11     12.19 o
   5   6   4      105.64       81.82     12.53 o
   6   6   4       37.06       47.48      7.80 o
   7   6   4      441.09      432.43     25.09 o
   8   6   4       51.95       39.51      8.57 o
   9   6   4       43.03       57.70     11.75 o
  10   6   4        0.05        8.80      7.82 o
  11   6   4       16.32       27.44      9.19 o
 -13   7   4       27.23       24.93     15.26 o
 -12   7   4       70.53       82.24     20.55 o
 -11   7   4        3.26        4.95     11.14 o
 -10   7   4       18.81       18.43     10.49 o
  -9   7   4       20.97       11.91     13.16 o
  -8   7   4        1.92        0.00      5.85 o
  -7   7   4       38.05       41.61      7.94 o
  -6   7   4        4.73        1.91      7.33 o
  -5   7   4       13.62       20.47      4.64 o
  -4   7   4      471.93      428.49     22.04 o
  -3   7   4       80.69       69.41     17.92 o
  -2   7   4      206.25      164.44     18.04 o
  -1   7   4        5.89        4.26      6.27 o
   0   7   4        4.47       22.26     12.96 o
   1   7   4       38.25       37.11      9.80 o
   2   7   4       46.67       80.90     25.10 o
   3   7   4      238.27      194.13     18.00 o
   4   7   4        0.63       12.60     10.34 o
   5   7   4       22.34       10.51      4.49 o
   6   7   4        0.16        0.00      5.90 o
   7   7   4      240.22      241.40     18.55 o
   8   7   4      190.70      179.78     16.69 o
   9   7   4        7.44        9.56      6.04 o
  10   7   4        3.29        4.23     11.23 o
  11   7   4       80.12       95.81     19.18 o
 -13   8   4       33.22       48.80     14.73 o
 -12   8   4       41.04       86.58     21.00 o
 -11   8   4       16.45       17.84     11.36 o
 -10   8   4        1.34        1.94     25.55 o
  -9   8   4        0.23        0.00      9.61 o
  -8   8   4       81.03       85.59     17.28 o
  -7   8   4       17.09       20.96      6.29 o
  -6   8   4        5.56        0.65      3.74 o
  -5   8   4      114.39      114.22     10.79 o
  -4   8   4        0.72       24.50      7.74 o
  -3   8   4      772.72      758.49     38.55 o
  -2   8   4      182.95      224.05     21.95 o
  -1   8   4      250.33      217.44     21.70 o
   0   8   4        0.04       23.70     15.50 o
   1   8   4      137.92       91.67     14.80 o
   2   8   4        1.07       13.64     11.09 o
   3   8   4       63.48       32.13     19.99 o
   4   8   4       57.82       66.99      9.82 o
   5   8   4       23.87       14.22      5.13 o
   6   8   4        1.65        0.00      4.06 o
   7   8   4        1.14        9.18      5.25 o
   8   8   4        3.81       16.66      8.31 o
   9   8   4       21.23       18.90      7.04 o
  10   8   4       32.92       42.62     11.45 o
  11   8   4        1.02        0.00      8.62 o
 -13   9   4        0.27        1.16      9.56 o
 -12   9   4      121.55      122.54     25.53 o
 -11   9   4       25.01       23.18     11.38 o
 -10   9   4       42.82       36.34     14.91 o
  -9   9   4      100.06       77.79     16.16 o
  -8   9   4        4.99        3.59      8.54 o
  -7   9   4       38.79       35.22     11.62 o
  -6   9   4        2.44        0.00      4.26 o
  -5   9   4       11.53        6.06      6.66 o
  -4   9   4      171.00      133.25     12.68 o
  -3   9   4      262.94      292.84     22.97 o
  -2   9   4        2.90       30.73      9.61 o
  -1   9   4      113.21      148.66     18.10 o
   0   9   4        3.39        0.00      6.32 o
   1   9   4       77.65       71.64     13.13 o
   2   9   4       16.72       16.04      9.92 o
   3   9   4       13.02       20.13     12.64 o
   4   9   4      291.63      237.37     27.85 o
   5   9   4       95.55      107.46     19.90 o
   6   9   4       53.66       63.30     12.61 o
   7   9   4       86.70      108.88     17.53 o
   8   9   4        9.59        5.00      6.66 o
   9   9   4       22.93       31.05      9.47 o
  10   9   4        0.28        5.68     10.94 o
 -12  10   4        1.64       13.85     14.18 o
 -11  10   4       42.24       32.65     13.18 o
 -10  10   4        6.35       10.79     10.07 o
  -9  10   4       10.67        2.58      7.18 o
  -8  10   4        0.12        0.00     11.68 o
  -7  10   4        8.85        3.40      6.86 o
  -6  10   4      281.81      280.71     25.06 o
  -5  10   4      158.05      142.10     15.77 o
  -4  10   4       25.89       18.25      4.19 o
  -3  10   4       36.89      185.96     19.83 o
  -2  10   4     2043.29     2107.83     60.77 o
  -1  10   4      329.63      323.26     25.48 o
   0  10   4       58.41      114.62     18.04 o
   1  10   4      271.84      243.69     39.86 o
   2  10   4       17.71       27.15      9.78 o
   3  10   4       54.40       51.43     21.16 o
   4  10   4       37.00       44.96     14.21 o
   5  10   4       13.77       27.20     12.50 o
   6  10   4        5.67        3.97      5.99 o
   7  10   4      226.05      240.81     26.03 o
   8  10   4      167.29      160.03     18.95 o
   9  10   4       10.11       12.83      7.33 o
  10  10   4        0.27        0.00      7.04 o
 -12  11   4        0.76        0.00     11.15 o
 -11  11   4       65.37       44.86     16.49 o
 -10  11   4        0.54        0.00      8.88 o
  -9  11   4        0.85        1.46      9.12 o
  -8  11   4      279.48      252.58     28.66 o
  -7  11   4       14.62       11.16      7.88 o
  -6  11   4       78.85       61.98     26.88 o
  -5  11   4       29.87       34.41     19.97 o
  -4  11   4       43.51       51.26     24.80 o
  -3  11   4       62.44       95.41     29.96 o
  -2  11   4      371.75      367.48     39.69 o
  -1  11   4        0.05      308.08     37.66 o
   0  11   4      936.71      915.32     44.19 o
   1  11   4        4.89        0.00     10.04 o
   2  11   4       56.46       45.32     17.83 o
   3  11   4       76.77       50.25     22.05 o
   4  11   4      279.51      281.71     42.75 o
   5  11   4      349.52      332.68     33.96 o
   6  11   4       28.13       15.77     13.75 o
   7  11   4        0.64        0.00      7.73 o
   8  11   4        0.08        0.00      6.73 o
   9  11   4        1.44        0.00      6.44 o
  10  11   4       35.21       32.36      8.85 o
 -11  12   4        0.96       49.16     29.43 o
 -10  12   4        2.65       46.57     26.40 o
  -9  12   4       80.47       66.07     31.32 o
  -8  12   4       94.50       91.65     33.67 o
  -7  12   4        5.19       44.10     23.84 o
  -6  12   4      436.33      461.21     66.72 o
  -5  12   4       22.65       22.69     17.50 o
  -4  12   4       82.43       83.00     25.51 o
  -3  12   4      605.41      527.50     64.51 o
  -2  12   4       93.04      530.38     71.50 o
  -1  12   4     1541.72     1581.27    111.42 o
   0  12   4       58.01       58.67     11.20 o
   1  12   4       14.13        0.00     11.87 o
   2  12   4       36.66       33.63     17.30 o
   3  12   4      251.62      323.89     47.60 o
   4  12   4        7.97        0.26      5.78 o
   5  12   4       12.52       13.60      9.77 o
   6  12   4       27.58       25.82     12.47 o
   7  12   4       30.33       32.74     10.12 o
   8  12   4       36.64       51.28     11.33 o
   9  12   4        0.68        7.31      6.32 o
 -11  13   4        4.68        0.00     17.69 o
 -10  13   4        9.15        0.00     15.98 o
  -9  13   4        6.61        4.13     15.78 o
  -8  13   4       29.33       46.56     29.40 o
  -7  13   4       13.88       16.90     13.72 o
  -6  13   4        3.30        1.09     11.25 o
  -5  13   4        6.60       10.25     10.96 o
  -4  13   4       35.26       23.03     17.53 o
  -3  13   4       12.06       19.45     19.46 o
  -2  13   4      260.11      239.98     45.99 o
  -1  13   4       33.80      109.35     32.65 o
   0  13   4       46.44       47.30     17.70 o
   1  13   4       15.79        0.00     12.26 o
   2  13   4       13.02        7.24      9.66 o
   3  13   4       14.47       13.61     11.41 o
   4  13   4       55.49       43.63     14.60 o
   5  13   4       23.46        7.85      8.71 o
   6  13   4        7.72       16.91      8.46 o
   7  13   4       45.82       49.61     13.02 o
   8  13   4       52.62       44.97     11.97 o
   9  13   4        3.79        3.13      5.56 o
 -10  14   4        5.72        9.65     19.14 o
  -9  14   4        0.22        0.00     12.96 o
  -8  14   4      102.14      132.07     39.57 o
  -7  14   4        2.85        2.45     15.54 o
  -6  14   4        2.42       11.35     13.21 o
  -5  14   4       23.48       21.60     16.12 o
  -4  14   4       51.13       54.15     20.50 o
  -3  14   4        0.28        0.00     18.38 o
  -2  14   4       36.64       61.34     26.60 o
  -1  14   4      168.29      171.54     37.76 o
   0  14   4       70.62       63.31     24.97 o
   1  14   4       52.18       54.73     22.69 o
   2  14   4        4.19        0.00     12.22 o
   3  14   4       42.84       47.63     19.97 o
   4  14   4        0.10       22.27     15.13 o
   5  14   4       91.87      100.21     19.69 o
   6  14   4       24.25       31.83     11.20 o
   7  14   4        9.26        6.35     12.92 o
   8  14   4       17.13       21.20      9.34 o
  -9  15   4       28.81       47.01     29.19 o
  -8  15   4       89.28       85.72     33.59 o
  -7  15   4        6.48        2.17     17.42 o
  -6  15   4        3.19       17.83     17.10 o
  -5  15   4       19.46        4.93     10.18 o
  -4  15   4      187.22      178.52     39.78 o
  -3  15   4       45.64       21.32     14.08 o
  -2  15   4       69.68       55.26     23.32 o
  -1  15   4       25.68       63.50     26.59 o
   0  15   4        2.36        0.00     12.11 o
   1  15   4       25.98       35.19     20.91 o
   2  15   4      110.78       75.64     26.91 o
   3  15   4       64.91       55.94     19.99 o
   4  15   4       15.74        7.39      8.84 o
   5  15   4       31.60       40.95     19.74 o
   6  15   4       43.62       31.73     18.64 o
   7  15   4        1.43        3.76     24.84 o
  -8  16   4        0.05        5.21     18.45 o
  -7  16   4       11.76       20.24     21.09 o
  -6  16   4        0.22        0.00     21.24 o
  -5  16   4        2.32       28.60     18.52 o
  -4  16   4       27.20        6.01     11.00 o
  -3  16   4       18.56       37.75     22.67 o
  -2  16   4      315.86      279.60     50.40 o
  -1  16   4       88.39       59.25     21.50 o
   0  16   4        0.03        4.41     14.62 o
   1  16   4        4.71       14.14     19.47 o
   2  16   4       32.57       22.33     16.25 o
   3  16   4        0.19        4.19     10.16 o
   4  16   4       19.37       14.66     11.41 o
   5  16   4        1.64        2.31     12.15 o
   6  16   4       63.64       63.77     18.80 o
  -7  17   4        4.72       13.26     18.73 o
  -6  17   4       86.28       85.69     30.87 o
  -5  17   4        8.59       24.47     19.17 o
  -4  17   4        0.65        0.00     19.84 o
  -3  17   4        0.09       20.74     15.12 o
  -2  17   4       37.88       55.73     26.50 o
  -1  17   4       10.68        8.73     12.32 o
   0  17   4       24.14       13.71     13.69 o
   1  17   4        3.80       10.78     15.70 o
   2  17   4       26.62       17.32     15.56 o
   3  17   4       17.59       22.86     15.02 o
   4  17   4       11.97       13.76     11.06 o
   5  17   4       26.62       49.31     18.03 o
  -6  18   4        2.95        0.00     11.39 o
  -5  18   4        0.10        0.00     20.50 o
  -4  18   4        0.61        0.00     18.10 o
  -3  18   4       24.05       43.74     23.09 o
  -2  18   4       47.35       97.91     33.32 o
  -1  18   4      212.19      177.52     41.60 o
   0  18   4       13.87       14.69     18.39 o
   1  18   4        2.24       19.42     16.05 o
   2  18   4       17.99       12.89     10.85 o
   3  18   4        1.40        0.00     22.18 o
  -3  19   4        8.71       30.11     15.49 o
  -2  19   4       36.27       65.99     30.85 o
  -1  19   4        5.97        0.00     15.46 o
   0  19   4        0.22        6.97      9.57 o
   1  19   4        4.95       26.36     17.91 o
 -13   1   5       22.00       21.72     10.85 o
 -12   1   5        0.75        8.52     14.73 o
 -11   1   5        1.87        1.73      8.81 o
 -10   1   5        0.25        3.84     12.03 o
  -9   1   5       23.02       27.58     12.56 o
  -8   1   5       34.36       32.47     11.15 o
  -7   1   5       44.35       29.80     11.54 o
  -6   1   5       40.91       30.57     11.36 o
  -5   1   5       32.32       36.52     19.80 o
  -4   1   5       56.38       89.67     20.04 o
  -3   1   5      889.33      924.28     51.78 o
  -2   1   5       18.07       43.39     12.92 o
  -1   1   5      162.01      131.22     16.70 o
   0   1   5       67.17       50.84      9.67 o
   1   1   5       98.15       86.80     22.18 o
   2   1   5       11.89        0.25     12.98 o
   3   1   5       58.28       56.87     15.81 o
   4   1   5        1.22        0.00      7.69 o
   5   1   5       42.43       28.80      7.61 o
   6   1   5       12.87        8.34      5.84 o
   7   1   5      148.86      159.29     18.07 o
   8   1   5       32.79       53.07     11.71 o
   9   1   5       66.49       83.55     14.69 o
  10   1   5       17.27       15.18      6.91 o
 -13   2   5        0.40       11.73      9.72 o
 -12   2   5       71.47      102.88     18.51 o
 -11   2   5       10.73       19.70     13.12 o
 -10   2   5      255.71      254.40     33.61 o
  -9   2   5      170.00      176.07     26.81 o
  -8   2   5       16.72        0.00      7.60 o
  -7   2   5      312.94      367.23     35.12 o
  -6   2   5       20.89       33.59     11.34 o
  -5   2   5       30.99       40.29     13.97 o
  -4   2   5        0.05       23.79     17.51 o
  -3   2   5      425.76      396.43     34.16 o
  -2   2   5       45.33       45.58      7.77 o
  -1   2   5       26.47       74.75     21.64 o
   0   2   5      262.42      269.58     19.58 o
   1   2   5       21.08       31.02      6.91 o
   2   2   5        0.56        0.00      8.78 o
   3   2   5        0.89        0.27     15.86 o
   4   2   5       19.16        0.00      9.84 o
   5   2   5      133.12      115.94     16.64 o
   6   2   5       26.94       30.82     11.29 o
   7   2   5      178.38      164.36     17.18 o
   8   2   5       13.59       10.20      6.35 o
   9   2   5       18.14        9.07      7.50 o
  10   2   5        2.42       14.99      7.36 o
 -13   3   5       19.51       12.08     19.09 o
 -12   3   5        0.02        0.00      7.14 o
 -11   3   5       53.20       32.31     13.41 o
 -10   3   5      123.14      132.74     20.18 o
  -9   3   5       19.48       32.50     14.16 o
  -8   3   5      136.16      131.40     22.96 o
  -7   3   5      109.03       90.39     17.78 o
  -6   3   5        0.06        0.00     15.89 o
  -5   3   5       60.91       72.41     16.36 o
  -4   3   5      770.49      754.17     48.53 o
  -3   3   5      530.05      556.20     39.97 o
  -2   3   5       43.84       75.36     10.72 o
  -1   3   5      269.42      297.88     19.38 o
   0   3   5       99.14       90.42     10.68 o
   1   3   5      118.70      111.48     12.24 o
   2   3   5       20.28       31.44     12.57 o
   3   3   5      434.98      520.65     42.35 o
   4   3   5        7.49       11.23     30.84 o
   5   3   5       89.03       75.82     12.88 o
   6   3   5      112.21      112.76     15.17 o
   7   3   5        2.43        1.10      4.56 o
   8   3   5       88.48      106.27     13.85 o
   9   3   5        5.42       14.96      7.57 o
  10   3   5       11.90       19.71      9.60 o
 -13   4   5        0.29       22.55     14.20 o
 -12   4   5        5.73       10.69      8.04 o
 -11   4   5       76.98       83.76     16.71 o
 -10   4   5      103.70       87.23     15.31 o
  -9   4   5        3.82        8.21      7.56 o
  -8   4   5       13.82        6.95      8.00 o
  -7   4   5        0.44        0.00      7.26 o
  -6   4   5       26.05       21.30      7.97 o
  -5   4   5      385.05      373.34     33.80 o
  -4   4   5      232.53      235.53     27.32 o
  -3   4   5       11.34      147.35     25.19 o
  -2   4   5     1034.77      937.05     95.10 o
  -1   4   5      185.90      180.68     13.46 o
   0   4   5        0.61        5.75      3.58 o
   1   4   5        6.17       10.50     16.41 o
   2   4   5      116.93      110.39     19.27 o
   3   4   5      217.16      246.21     28.88 o
   4   4   5      156.20      165.88     36.93 o
   5   4   5      551.53      527.17     37.25 o
   6   4   5      224.27      268.14     21.64 o
   7   4   5       23.74       26.60      8.33 o
   8   4   5       86.70      104.03     16.34 o
   9   4   5       33.49       51.91     10.53 o
  10   4   5        2.57        0.00     12.13 o
 -13   5   5       54.31       65.97     18.91 o
 -12   5   5       21.04        8.88     20.48 o
 -11   5   5        3.24        8.19      6.49 o
 -10   5   5        3.05       17.13      8.34 o
  -9   5   5        5.99       26.25     13.28 o
  -8   5   5        0.05        6.57      7.44 o
  -7   5   5       13.09       10.00      7.62 o
  -6   5   5       16.66       14.64      5.80 o
  -5   5   5       79.39       72.04     12.07 o
  -4   5   5      325.86      336.43     32.04 o
  -3   5   5       28.79      172.90     27.29 o
  -2   5   5     1140.48     1120.59     56.73 o
  -1   5   5        3.54       10.74     14.45 o
   0   5   5      102.94      121.89     19.93 o
   1   5   5       45.01       38.68     12.63 o
   2   5   5       17.23       24.92      9.55 o
   3   5   5      168.65      170.07     25.42 o
   4   5   5      137.15      190.10     39.15 o
   5   5   5        4.00        8.09      9.66 o
   6   5   5       16.56       14.42     12.13 o
   7   5   5        1.90        0.00      6.93 o
   8   5   5        2.55        0.00      7.14 o
   9   5   5        4.45        3.38      8.36 o
  10   5   5        0.05        9.45      7.42 o
 -12   6   5       36.77       28.07     13.95 o
 -11   6   5      147.76      149.24     25.58 o
 -10   6   5       83.54       66.67     27.51 o
  -9   6   5       86.69       80.63     13.70 o
  -8   6   5        0.82        0.65      4.95 o
  -7   6   5        5.30        6.09      6.07 o
  -6   6   5        6.41        8.69     10.18 o
  -5   6   5      599.53      547.56     27.13 o
  -4   6   5       44.72       60.55     15.43 o
  -3   6   5       87.92       91.95     27.27 o
  -2   6   5      170.52      226.44     25.65 o
  -1   6   5      108.58      123.97     19.54 o
   0   6   5        8.22       16.63      8.17 o
   1   6   5       12.42       31.94     12.31 o
   2   6   5      169.01      142.74     22.26 o
   3   6   5       36.21       28.55      9.21 o
   4   6   5        4.46       29.02     19.58 o
   5   6   5       73.89       76.69     19.07 o
   6   6   5        1.49       17.04     10.53 o
   7   6   5       44.78       29.87     11.61 o
   8   6   5       19.12       13.06      6.72 o
   9   6   5       15.56       13.02      6.84 o
  10   6   5       26.34       61.35     13.73 o
 -12   7   5        5.56        3.90     12.52 o
 -11   7   5       90.26       87.93     35.59 o
 -10   7   5       18.86       27.83     16.52 o
  -9   7   5       48.10       51.37     18.47 o
  -8   7   5        0.12        0.00      6.32 o
  -7   7   5        0.00        3.63      5.73 o
  -6   7   5      114.90      121.45     13.44 o
  -5   7   5        3.35       10.00      5.70 o
  -4   7   5      428.01      435.68     35.21 o
  -3   7   5      908.09      917.20     50.33 o
  -2   7   5       14.53       56.50     23.18 o
  -1   7   5      170.22      164.62     22.51 o
   0   7   5        5.89       21.79      9.62 o
   1   7   5        0.34        2.00      7.60 o
   2   7   5       40.78       59.65     14.82 o
   3   7   5        9.69        6.55      8.79 o
   4   7   5       23.17       37.80     20.79 o
   5   7   5       26.75       11.47     17.76 o
   6   7   5      108.74      162.41     28.28 o
   7   7   5       23.82       15.98      7.91 o
   8   7   5       35.60       65.17     15.99 o
   9   7   5       28.78       27.56     10.46 o
 -12   8   5      153.59      194.76     52.87 o
 -11   8   5        2.87       19.25     17.96 o
 -10   8   5      215.27      286.82     58.05 o
  -9   8   5      107.84      134.49     39.31 o
  -8   8   5      182.98      188.87     44.14 o
  -7   8   5        0.50        0.00     17.96 o
  -6   8   5      100.95      108.72     17.11 o
  -5   8   5        4.02        7.83      4.85 o
  -4   8   5      177.25      186.12     22.85 o
  -3   8   5       28.93       28.18     29.92 o
  -2   8   5        3.62      107.60     36.54 o
  -1   8   5      263.24      285.39     28.53 o
   0   8   5        1.42       10.65      8.13 o
   1   8   5       85.30       59.86     14.54 o
   2   8   5      132.88      124.54     20.98 o
   3   8   5        0.44       16.13     14.56 o
   4   8   5      516.21      514.25     64.90 o
   5   8   5       16.96        9.39      8.26 o
   6   8   5       25.66       31.28     13.97 o
   7   8   5       60.93       75.15     15.65 o
   8   8   5        0.68        2.91      8.23 o
   9   8   5        2.40        3.46      8.84 o
 -11   9   5        1.45       58.84     31.77 o
 -10   9   5       12.02       13.16     17.62 o
  -9   9   5       34.20        8.16     15.93 o
  -8   9   5        0.11       10.03     10.43 o
  -7   9   5       84.50       73.15     26.48 o
  -6   9   5       10.48        0.00     17.00 o
  -5   9   5       13.84        0.40     11.45 o
  -4   9   5        0.43       12.98      7.34 o
  -3   9   5      225.07      287.68     66.07 o
  -2   9   5      599.59      593.82     39.46 o
  -1   9   5       22.91       41.25     11.92 o
   0   9   5       91.30      101.30     18.33 o
   1   9   5       29.27       10.80      6.90 o
   2   9   5        0.56        3.11      7.31 o
   3   9   5       41.45       56.25     24.39 o
   4   9   5       53.51       58.17     24.54 o
   5   9   5        0.49       21.80     14.76 o
   6   9   5       43.07       36.80     12.25 o
   7   9   5       66.23       64.69     17.80 o
   8   9   5       11.49       13.42     12.35 o
   9   9   5        5.45        3.28      6.55 o
 -11  10   5       11.22       15.15     22.87 o
 -10  10   5        6.06       31.26     25.09 o
  -9  10   5       25.63       15.52     14.95 o
  -8  10   5       57.76       32.56     15.30 o
  -7  10   5       38.55       18.65     15.59 o
  -6  10   5       27.33       54.83     23.29 o
  -5  10   5        1.79        0.00     10.08 o
  -4  10   5      129.33       94.55     32.17 o
  -3  10   5      113.54      203.93     44.94 o
  -2  10   5      281.20      268.93     26.14 o
  -1  10   5        8.27       17.92      9.58 o
   0  10   5       37.72       34.58     10.62 o
   1  10   5        1.94        9.22      7.76 o
   2  10   5      101.40      129.77     21.57 o
   3  10   5       42.72       34.87     20.44 o
   4  10   5        1.26       15.75     17.94 o
   5  10   5      300.41      302.71     53.21 o
   6  10   5       15.00       12.61     10.83 o
   7  10   5       15.02       14.75     12.52 o
   8  10   5       11.72       13.60     12.20 o
 -10  11   5        3.96        0.00     12.45 o
  -9  11   5        0.71        0.00     21.34 o
  -8  11   5       32.67       45.55     25.80 o
  -7  11   5        0.76        0.00     14.24 o
  -6  11   5       22.69       28.24     18.92 o
  -5  11   5        0.00        9.54      9.84 o
  -4  11   5       11.12        0.00      9.89 o
  -3  11   5        9.36       43.15     22.85 o
  -2  11   5      146.78      203.67     44.85 o
  -1  11   5      184.94      182.39     40.00 o
   0  11   5        2.49        0.40     15.49 o
   1  11   5       31.30       21.88      9.35 o
   2  11   5       29.64       32.32     11.62 o
   3  11   5       23.45        1.04     14.02 o
   4  11   5        9.00       31.92     19.26 o
   5  11   5       10.79       28.86     25.62 o
   6  11   5        2.93        7.40     18.10 o
   7  11   5       17.32       18.34      8.64 o
   8  11   5        6.82        0.00     10.60 o
 -10  12   5       12.14       26.28     24.77 o
  -9  12   5        5.04        0.00     14.77 o
  -8  12   5       49.43       44.26     22.20 o
  -7  12   5        2.07       26.36     22.77 o
  -6  12   5        2.19        0.00     15.69 o
  -5  12   5        8.00        0.00     12.92 o
  -4  12   5        3.40        0.00     17.46 o
  -3  12   5        3.90       27.29     17.73 o
  -2  12   5       62.28       46.56     22.90 o
  -1  12   5       17.69       38.56     20.68 o
   0  12   5       48.12       15.43      9.45 o
   1  12   5        9.48       18.07     16.40 o
   2  12   5        7.41       19.65     16.84 o
   3  12   5       38.07       35.79     17.75 o
   4  12   5        4.50        0.00     13.24 o
   5  12   5        4.92        0.00     13.10 o
   6  12   5       14.94        8.69      9.88 o
   7  12   5        3.21       14.63     11.09 o
  -9  13   5        0.03        7.20     18.23 o
  -8  13   5       13.24        0.00     14.93 o
  -7  13   5        3.68        3.92     16.17 o
  -6  13   5       23.81       66.40     27.34 o
  -5  13   5       90.76       90.34     33.27 o
  -4  13   5      183.02      157.03     37.15 o
  -3  13   5      117.91      111.28     32.39 o
  -2  13   5        0.19       18.08     20.51 o
  -1  13   5       11.03       31.54     20.26 o
   0  13   5        2.21        0.00     16.77 o
   1  13   5        1.07        0.00     10.73 o
   2  13   5       13.88       21.71     16.39 o
   3  13   5      129.88      137.33     36.74 o
   4  13   5       39.51       28.57     21.50 o
   5  13   5        1.18        0.00     10.58 o
   6  13   5      224.19      269.12     53.33 o
  -8  14   5        0.78       20.70     18.52 o
  -7  14   5        1.36        0.00     11.20 o
  -6  14   5        1.58        2.97     17.32 o
  -5  14   5       37.70        8.22     14.47 o
  -4  14   5        4.69        0.00     10.27 o
  -3  14   5        0.01       26.02     18.99 o
  -2  14   5        3.01      119.36     39.03 o
  -1  14   5      206.30      201.40     46.52 o
   0  14   5        6.79       24.69     16.26 o
   1  14   5       30.28       49.93     24.16 o
   2  14   5       24.65       18.59      9.48 o
   3  14   5       21.32       11.83     18.04 o
   4  14   5       80.84       41.46     21.96 o
   5  14   5       62.11       57.04     24.77 o
  -7  15   5       51.27       40.91     26.12 o
  -6  15   5       10.74       18.65     18.28 o
  -5  15   5        7.39       14.63     18.35 o
  -4  15   5        1.45        3.50     12.89 o
  -3  15   5       97.21      113.87     37.95 o
  -2  15   5      308.78      284.89     53.30 o
  -1  15   5        6.66       18.81     15.06 o
   0  15   5       21.40        4.38      9.57 o
   1  15   5        4.20        0.00     10.08 o
   2  15   5       32.64       39.59     23.13 o
   3  15   5        0.75       27.25     21.48 o
   4  15   5       10.67       50.53     22.00 o
  -6  16   5        1.58       26.95     20.15 o
  -5  16   5        8.51       10.23     20.01 o
  -4  16   5        8.76        9.97     13.44 o
  -3  16   5       19.64       13.58     13.72 o
  -2  16   5        0.39        0.43     11.42 o
  -1  16   5       24.90        0.00     14.26 o
   0  16   5        0.14        0.00     15.57 o
   1  16   5        0.00       13.26     17.23 o
   2  16   5       17.73        7.88     10.53 o
   3  16   5        8.28       25.51     16.33 o
  -3  17   5        5.09        0.00     11.52 o
  -2  17   5        1.53       16.46     16.28 o
  -1  17   5       32.97       35.92     20.15 o
   0  17   5        6.64        9.29     12.01 o
 -11   0   6        0.72       13.32     17.06 o
 -10   0   6       62.17       93.15     32.97 o
  -9   0   6       52.22       29.93     19.33 o
  -8   0   6        6.94       44.92     19.80 o
  -7   0   6        2.34        4.46     11.22 o
  -6   0   6      147.37      127.95     29.58 o
  -5   0   6      229.74      269.92     47.74 o
  -4   0   6      272.11      292.48     49.01 o
  -3   0   6      103.56      157.02     37.03 o
  -2   0   6      377.48      308.86     46.78 o
  -1   0   6        0.16        0.00     12.66 o
   0   0   6       39.52       24.67     13.18 o
   1   0   6        0.14        0.00     12.12 o
   2   0   6        4.51        0.00     13.67 o
   3   0   6        8.09        0.00     13.57 o
   4   0   6        6.19       30.46     20.44 o
   5   0   6       27.87       44.77     18.46 o
   6   0   6        4.68        0.00     12.71 o
   7   0   6        3.93       38.76     23.64 o
   8   0   6       88.68      145.18     41.86 o
 -11   1   6        1.18        3.28      9.62 o
 -10   1   6        2.08       15.52     13.36 o
  -9   1   6       67.51       73.98     20.60 o
  -8   1   6        0.50        9.93     16.15 o
  -7   1   6        2.85        0.00     23.88 o
  -6   1   6        7.26       21.47      9.58 o
  -5   1   6        7.85        0.62      6.38 o
  -4   1   6       31.25       44.09     15.46 o
  -3   1   6       50.71       44.47     13.94 o
  -2   1   6       27.02       38.97     13.42 o
  -1   1   6        0.34        0.00     10.12 o
   0   1   6        0.03        0.00     14.86 o
   1   1   6       18.65       20.66     10.29 o
   2   1   6        6.93       13.03     10.97 o
   3   1   6      173.21      193.00     29.30 o
   4   1   6       49.82       60.30     20.68 o
   5   1   6       39.71       11.09     17.52 o
   6   1   6        9.19        0.00      7.43 o
   7   1   6       15.53       16.65      8.15 o
   8   1   6        3.14        0.00      9.16 o
 -11   2   6        6.67       15.43     29.57 o
 -10   2   6        0.14        0.87     18.72 o
  -9   2   6       38.96       50.26     15.59 o
  -8   2   6        6.38       17.87      9.43 o
  -7   2   6       15.75        9.35     12.98 o
  -6   2   6       47.79       43.40     18.47 o
  -5   2   6        1.63        0.45     15.61 o
  -4   2   6      192.47      239.03     31.33 o
  -3   2   6       11.68       28.61     34.57 o
  -2   2   6      222.95      242.46     30.69 o
  -1   2   6      123.92      114.95     20.84 o
   0   2   6       20.22       18.85      9.16 o
   1   2   6       58.28       49.64     15.55 o
   2   2   6       32.01       19.87     10.55 o
   3   2   6       55.92       74.26     19.50 o
   4   2   6       37.89       28.21     12.45 o
   5   2   6        1.05        0.00      7.91 o
   6   2   6        8.18        9.62     14.24 o
   7   2   6        1.75       11.59      8.35 o
   8   2   6        5.74        9.83      8.49 o
 -11   3   6        3.10       21.65     13.29 o
 -10   3   6       30.84       34.80     10.46 o
  -9   3   6        0.72        0.00     12.04 o
  -8   3   6        6.61        0.16     13.74 o
  -7   3   6       90.79      105.26     27.13 o
  -6   3   6       78.82       92.60     20.36 o
  -5   3   6       95.71      136.78     24.08 o
  -4   3   6        0.41       21.06     13.06 o
  -3   3   6        0.40        0.30     10.56 o
  -2   3   6        6.04       32.61     13.44 o
  -1   3   6       58.29       60.65     14.91 o
   0   3   6      139.85      125.74     22.50 o
   1   3   6       51.92       53.55     19.72 o
   2   3   6        3.14       15.89      9.63 o
   3   3   6       53.91       82.08     20.48 o
   4   3   6       99.65       68.96     22.45 o
   5   3   6       23.44       22.01     22.59 o
   6   3   6       15.31       11.95     10.32 o
   7   3   6       15.72        8.98      8.84 o
   8   3   6        8.25       11.21      8.12 o
 -11   4   6        6.76       21.12     14.40 o
 -10   4   6        0.36        9.52      8.94 o
  -9   4   6        0.22        0.00     17.21 o
  -8   4   6        8.95       20.03     10.73 o
  -7   4   6       28.52       41.42     14.11 o
  -6   4   6        0.22        7.20     12.89 o
  -5   4   6      151.00      172.94     26.64 o
  -4   4   6      361.60      410.76     39.63 o
  -3   4   6      207.52      334.71     36.37 o
  -2   4   6      547.82      586.18     46.20 o
  -1   4   6        0.38        0.00     10.75 o
   0   4   6        8.24       14.54     12.55 o
   1   4   6       26.53       10.19     15.14 o
   2   4   6       12.07        0.00      7.45 o
   3   4   6        9.85       10.54     15.28 o
   4   4   6        7.98       13.46      9.41 o
   5   4   6       11.88        0.00      8.42 o
   6   4   6        3.03       11.92     11.06 o
   7   4   6        6.82       56.36     26.59 o
   8   4   6       54.94      102.80     19.90 o
 -11   5   6       40.74       43.40     30.84 o
 -10   5   6        4.62        5.22     15.35 o
  -9   5   6      217.11      227.31     49.55 o
  -8   5   6        2.71        0.00     15.85 o
  -7   5   6       44.78       57.26     15.97 o
  -6   5   6        4.93        0.00     11.69 o
  -5   5   6      238.96      224.85     29.89 o
  -4   5   6       10.93        4.06     11.05 o
  -3   5   6        0.14        5.51      9.31 o
  -2   5   6       34.31       14.60     10.31 o
  -1   5   6        0.01        0.00      8.18 o
   0   5   6      125.17      114.37     21.66 o
   1   5   6       85.59      146.24     23.47 o
   2   5   6       56.96       45.16     13.85 o
   3   5   6        1.95        0.00      8.78 o
   4   5   6       77.08       89.73     23.06 o
   5   5   6       10.34        7.99     11.08 o
   6   5   6        5.40        6.53      9.21 o
   7   5   6        5.91        0.00     16.40 o
 -11   6   6        1.33        6.48     11.60 o
 -10   6   6       32.76       42.36     26.56 o
  -9   6   6       42.27       76.24     33.26 o
  -8   6   6        4.62       14.83     17.57 o
  -7   6   6        3.01        0.00     10.55 o
  -6   6   6       22.72       19.75      8.67 o
  -5   6   6        3.12       18.19     10.95 o
  -4   6   6       48.82       75.38     22.87 o
  -3   6   6       39.92       43.54     15.03 o
  -2   6   6      140.64      150.76     23.85 o
  -1   6   6       94.30      111.58     20.61 o
   0   6   6      115.96      135.03     22.45 o
   1   6   6       12.74       11.53      8.12 o
   2   6   6        0.13        8.87     11.42 o
   3   6   6      147.32      183.55     32.04 o
   4   6   6      165.10      167.02     27.94 o
   5   6   6       26.44       42.48     14.67 o
   6   6   6       17.43       23.36     12.97 o
   7   6   6        0.65       18.41     15.77 o
 -10   7   6        7.56       15.93     17.62 o
  -9   7   6        0.58       27.74     22.25 o
  -8   7   6       16.16        8.78     11.96 o
  -7   7   6       22.63        1.93     16.78 o
  -6   7   6       17.40        3.32     12.62 o
  -5   7   6       40.94       31.28     13.28 o
  -4   7   6      186.71      195.54     27.01 o
  -3   7   6      179.42      150.37     35.79 o
  -2   7   6      104.38      128.29     21.72 o
  -1   7   6       21.48       11.03     10.90 o
   0   7   6       13.73        3.39      9.75 o
   1   7   6       11.97       11.07      7.83 o
   2   7   6       62.91       46.46     14.17 o
   3   7   6       44.86       29.05     12.76 o
   4   7   6       90.72       88.92     34.54 o
   5   7   6       11.78       35.82     15.50 o
   6   7   6       67.47       70.52     31.41 o
   7   7   6        7.00       13.22     15.06 o
 -10   8   6        1.81        8.60     21.45 o
  -9   8   6       17.78       31.61     23.20 o
  -8   8   6        0.00        0.00     15.22 o
  -7   8   6        6.62       18.49     14.29 o
  -6   8   6        0.76        0.00     20.27 o
  -5   8   6        2.38       14.05     19.99 o
  -4   8   6        8.21       49.98     28.13 o
  -3   8   6       64.17       85.71     19.00 o
  -2   8   6        0.75        2.91      7.77 o
  -1   8   6       40.85       34.55      9.55 o
   0   8   6       21.95       25.17     10.39 o
   1   8   6        0.94       14.94     10.10 o
   2   8   6       40.56       63.47     16.56 o
   3   8   6        3.62       11.45     14.59 o
   4   8   6        0.00       22.34     13.24 o
   5   8   6       27.89       31.36     24.27 o
   6   8   6        3.12       16.31     14.93 o
  -9   9   6        2.18       21.34     18.77 o
  -8   9   6        7.67       25.51     22.31 o
  -7   9   6       26.56       32.80     21.04 o
  -6   9   6       11.87        0.00     10.66 o
  -5   9   6      110.84      155.40     41.87 o
  -4   9   6        7.25       21.40     18.94 o
  -3   9   6       13.81       16.70     15.78 o
  -2   9   6        0.16        6.53     12.18 o
  -1   9   6        5.82       12.16      7.39 o
   0   9   6       17.25       21.52     29.66 o
   1   9   6        0.39        3.65     11.01 o
   2   9   6       23.76        6.98      7.45 o
   3   9   6       10.54        0.63      7.41 o
   4   9   6       11.99       23.54     13.76 o
   5   9   6       21.55       43.25     15.92 o
   6   9   6       44.75       42.43     25.80 o
  -9  10   6        0.39        0.00     23.03 o
  -8  10   6        8.28        0.00     26.59 o
  -7  10   6       16.08       22.57     24.42 o
  -6  10   6       26.16       43.09     20.14 o
  -5  10   6        4.84       14.01     17.73 o
  -4  10   6       19.17       23.12     15.71 o
  -3  10   6       35.48       52.39     27.26 o
  -2  10   6       79.85       65.07     29.74 o
  -1  10   6        0.05       17.05     18.29 o
   0  10   6       43.19       55.13     28.98 o
   1  10   6        4.05        2.64     12.89 o
   2  10   6       15.29       19.70      9.95 o
   3  10   6       32.42       32.98     21.01 o
   4  10   6        4.61        8.32      8.37 o
   5  10   6        4.10        0.00     11.34 o
  -8  11   6        0.00        0.00     17.48 o
  -7  11   6        6.08       17.17     24.02 o
  -6  11   6       17.10        0.00     13.15 o
  -5  11   6        4.31       12.17     22.98 o
  -4  11   6        0.00        3.44     15.35 o
  -3  11   6        0.03       30.97     22.27 o
  -2  11   6        6.57       59.29     30.12 o
  -1  11   6       72.29       71.88     31.11 o
   0  11   6       52.46       58.21     25.07 o
   1  11   6        4.49       10.93     17.83 o
   2  11   6        1.62        0.00     11.59 o
   3  11   6       27.40       28.07     16.02 o
   4  11   6        1.95        0.00      8.92 o
   5  11   6        3.78       10.28     10.02 o
  -7  12   6        0.04        2.88     12.08 o
  -6  12   6       32.01       24.84     22.18 o
  -5  12   6       20.70       17.28     23.93 o
  -4  12   6        0.02       11.26     16.07 o
  -3  12   6        0.22       15.57     19.66 o
  -2  12   6       33.64       98.79     35.36 o
  -1  12   6       27.52       21.29     21.02 o
   0  12   6        0.40        0.00     13.78 o
   1  12   6        3.63        0.00     13.46 o
   2  12   6       11.46        3.53     16.78 o
   3  12   6        0.89        3.84     10.20 o
   4  12   6       23.48       14.92     17.60 o
  -6  13   6        7.43       52.54     28.77 o
  -5  13   6       12.24        0.00     17.15 o
  -4  13   6        2.42        4.72     17.16 o
  -3  13   6       36.31       58.40     30.25 o
  -2  13   6        4.41       13.00     14.06 o
  -1  13   6       30.41       74.75     30.14 o
   0  13   6       18.38        5.30     12.40 o
   1  13   6       14.14        0.00     16.48 o
   2  13   6       33.43       16.56     14.40 o
  -4  14   6        3.94       29.09     22.06 o
  -3  14   6        0.16       15.14     20.09 o
  -2  14   6       29.14       17.56     13.11 o
  -1  14   6       10.32       33.72     21.99 o
   0  14   6        2.59        0.00     13.45 o
   1  14   6        2.09       15.91     19.63 o
  -9   1   7       43.85       65.62     19.05 o
  -8   1   7       95.91      105.93     22.26 o
  -7   1   7        3.07        6.54     11.86 o
  -6   1   7        4.76       19.72     12.40 o
  -5   1   7       22.64       48.84     16.99 o
  -4   1   7      143.42      209.29     31.94 o
  -3   1   7      229.08      267.80     35.07 o
  -2   1   7       10.11        1.67      7.25 o
  -1   1   7       46.00       49.13     15.95 o
   0   1   7       46.78       31.93     18.96 o
   1   1   7       42.13       70.66     20.17 o
   2   1   7        6.59       43.07     23.36 o
   3   1   7       13.25       13.27     15.00 o
   4   1   7        0.69        0.00      7.79 o
   5   1   7        0.42        0.00     13.13 o
  -9   2   7        4.77       12.98     12.25 o
  -8   2   7        2.87        0.00     22.26 o
  -7   2   7       35.09       22.48      9.82 o
  -6   2   7       55.60       37.17     14.07 o
  -5   2   7       15.24       33.35     15.16 o
  -4   2   7       11.99       33.45     14.81 o
  -3   2   7       26.86       31.35     13.76 o
  -2   2   7       74.17       80.16     19.81 o
  -1   2   7       48.06       44.94     13.18 o
   0   2   7        0.02        0.00     13.29 o
   1   2   7       48.42       36.15     16.22 o
   2   2   7        8.90       29.48     15.53 o
   3   2   7       48.97       30.91     26.30 o
   4   2   7       19.81        0.00     11.99 o
   5   2   7        3.12       22.86     11.51 o
  -8   3   7        0.37        0.00     11.15 o
  -7   3   7        8.83        0.50     14.48 o
  -6   3   7       10.29        9.09      8.78 o
  -5   3   7       20.18       28.41     12.50 o
  -4   3   7      231.37      290.84     38.94 o
  -3   3   7      146.24      135.44     24.72 o
  -2   3   7        7.65        4.93     12.80 o
  -1   3   7        0.26        3.76     11.98 o
   0   3   7       42.43       48.31     16.75 o
   1   3   7        0.78        2.73     12.48 o
   2   3   7        0.14        0.00      7.80 o
   3   3   7        1.96       20.52     22.57 o
   4   3   7        3.56       10.21     12.25 o
   5   3   7       58.25       60.14     19.32 o
  -8   4   7        0.00        1.70     11.16 o
  -7   4   7        0.35        0.00     10.41 o
  -6   4   7       13.00       46.61     16.24 o
  -5   4   7        2.04       10.73     29.88 o
  -4   4   7        0.00       20.29     13.68 o
  -3   4   7       72.80       57.89     16.45 o
  -2   4   7       13.47       17.09     10.94 o
  -1   4   7       24.71       20.78      9.25 o
   0   4   7        0.14        0.00     10.41 o
   1   4   7        1.28        7.96      7.50 o
   2   4   7        0.99        8.65     11.22 o
   3   4   7      103.06      155.61     28.72 o
   4   4   7       43.09       40.06     23.08 o
  -8   5   7        0.18        0.00     10.74 o
  -7   5   7        4.49        3.43      9.66 o
  -6   5   7        0.10       17.91     19.20 o
  -5   5   7       52.50       55.03     21.66 o
  -4   5   7       15.33        4.39      8.50 o
  -3   5   7        6.88       34.77     16.92 o
  -2   5   7        0.29        0.00      8.07 o
  -1   5   7        2.00        0.20     20.70 o
   0   5   7        3.96       27.37     13.21 o
   1   5   7        0.58        2.90     10.18 o
   2   5   7        0.20       25.56     15.10 o
   3   5   7        1.62       11.97     12.34 o
   4   5   7        0.14        0.00      9.22 o
  -7   6   7       13.39       14.98     17.78 o
  -6   6   7        9.62        3.50     12.13 o
  -5   6   7       12.31       30.32     24.26 o
  -4   6   7       19.14       55.87     28.57 o
  -3   6   7        0.68       32.56     12.82 o
  -2   6   7        3.47        8.97     10.55 o
  -1   6   7       15.28        0.00     10.62 o
   0   6   7        2.25        0.00     13.54 o
   1   6   7        1.74        0.10     12.96 o
   2   6   7        4.29        1.66      9.64 o
   3   6   7       10.25        5.45     36.56 o
  -7   7   7       22.83       30.29     19.52 o
  -6   7   7        1.48       10.99     17.84 o
  -5   7   7        2.16        4.34     12.59 o
  -4   7   7      102.25      131.23     40.56 o
  -3   7   7       51.77       59.73     28.25 o
  -2   7   7        9.78       28.67     24.57 o
  -1   7   7        3.18        8.33      8.04 o
   0   7   7        1.95        4.15     12.57 o
   1   7   7        4.50        0.00     17.61 o
   2   7   7        5.44        2.07      9.68 o
   3   7   7        1.60        4.38      8.38 o
  -6   8   7        6.89        0.00     14.65 o
  -5   8   7       20.48       33.01     21.57 o
  -4   8   7       22.88       24.43     17.67 o
  -3   8   7        7.21       42.97     24.54 o
  -2   8   7       16.69       60.22     26.30 o
  -1   8   7        5.56        0.00     21.73 o
   0   8   7        0.58        0.00     19.91 o
   1   8   7        8.30        6.95      7.95 o
   2   8   7       21.97       14.61     19.38 o
  -5   9   7      114.89      112.17     36.68 o
  -4   9   7       29.25       54.95     26.56 o
  -3   9   7       30.36       44.14     19.34 o
  -2   9   7        2.48        1.56     17.84 o
  -1   9   7        1.16        8.78     19.13 o
   0   9   7        4.68        7.90     13.27 o
   1   9   7        1.43       30.63     21.96 o
  -3  10   7       19.59       49.64     32.77 o
  -2  10   7        0.62        2.07     10.34 o
  -1  10   7       38.38       55.79     24.79 o
 
